# Supplementary material for: Global burden of metabolic-associated fatty liver disease among women of childbearing age: Trends from 1990 to 2021 and projections to 2040
Source: PLoS One. 2025 Jun 17;20(6):e0326244. doi: 10.1371/journal.pone.0326244 (PMC12173223; doi:10.1371/journal.pone.0326244)
Supplement: S1 Table — (XLSX) [file pone.0326244.s001.xlsx]

## Sheet: Table1
S1 Table. The number, ASR, and EAPC of incidence, prevalence, deaths, and DALYs of MAFLD among WCBA in 1990 and 2021 in global, China, and 5 SDI.
Location	Measure	1990		2021		EAPC (95 % CI) 1990–2021
		Number (95 % UIs)	ASR (95 % UIs)	Number (95 % UIs)	ASR (95 % UIs)
Global	Incidence	8.89733e+06	652.42	1.60971e+07	831.11	0.7551
		(6337864.04 to 11843453.32)	(461.27 to 873.28)	(11355345.01 to 21598639.64)	(587.89 to 1112.81)	(0.72 to 0.79)
China		2.39829e+06	737.95	2.99446e+06	953.5	0.56
		(1690290 to 3227364.31)	(515.32 to 999.06)	(2058473.62 to 4085903.05)	(665.63 to 1286.09)	(0.41 to 0.72)
High SDI		866700	392.18	1.25546e+06	543.62	1.1747
		(615834.91 to 1161518.19)	(280.5 to 522.72)	(886781.4 to 1699768.26)	(388.83 to 727.57)	(1.12 to 1.23)
High to middle SDI		1.85716e+06	660.68	2.56872e+06	877.08	0.8087
		(1319340.49 to 2483164.33)	(467.9 to 885.41)	(1795314.79 to 3486925.01)	(621.18 to 1175.98)	(0.72 to 0.89)
Middle SDI		3.50656e+06	769.73	5.87058e+06	960.81	0.6641
		(2498731.21 to 4657574.6)	(542.72 to 1031.61)	(4125211.69 to 7917667.93)	(679.13 to 1289.08)	(0.63 to 0.70)
Low to middle SDI		1.9366e+06	695.93	4.32249e+06	845.58	0.6334
		(1383557.36 to 2575095.02)	(491.91 to 934.14)	(3068278.09 to 5780248.57)	(598.26 to 1134.29)	(0.58 to 0.68)
Low SDI		721718	630.7	2.06689e+06	734.79	0.4984
		(513865.37 to 961866.15)	(443.91 to 848.9)	(1476510.08 to 2737896.62)	(519.54 to 982.82)	(0.45 to 0.54)
Global	Prevalence	1.557e+08	12275.9	1.557e+08	15446.3	0.71
		(119802921.56 to 197407651.26)	(9456.44 to 15562.09)	(119802921.56 to 197407651.26)	(11953.06 to 19522.19)	(0.66 to 0.77)
China		3.84658e+07	12964.5	5.78591e+07	16031.4	0.45
		(29320384.81 to 49135182.22)	(9898.7 to 16565.6)	44279315.65 to 73986766.68)	(12244.98 to 20509.26)	(0.24 to 0.66)
High SDI		1.64753e+07	7085.59	2.65972e+07	10245.3	1.28
		(12587532.91 to 21127647.58)	(5413.93 to 9083.95)	(20518981.64 to 33867840.14)	(7893.06 to 13045.69)	(1.23 to 1.33)
High to middle SDI		3.2384e+07	11978.4	5.24563e+07	15575.1	0.74
		(24835593.25 to 41236068.14)	(9198.21 to 15259.07)	(66444742.01 to 41236068.14)	(11996.56 to 19733.32)	(0.63 to 0.84)
Middle SDI		5.86168e+07	14390.2	1.13093e+08	17459.2	0.57
		(44986064.03 to 74412412.76)	(11065.26 to 18272.01)	(87560604.30 to 143321552.95)	(13505.71 to 22131.72)	(0.51 to 0.63)
Low to middle SDI		3.5312e+07	14170	7.94488e+07	16151.5	0.41
		(27194421.88 to 44928589.7)	(10922.97 to 18025.85)	(61450636.92 to 100613698.33)	(12498.96 to 20452.3)	(0.36 to 0.47)
Low SDI		1.276e+07	12701.4	3.52723e+07	14205.7	0.35
		(9816297.49 to 16207656.36)	(9785.81 to 16142.63)	(27087138.34 to 44865254.13)	(10926.94 to 18068.25)	(0.31 to 0.40)
Global	Deaths	4423.33	0.38	7881.5	0.39	0
		(2684.76 to 6936.33)	(0.23 to 0.6)	(4786.97 to 12121.96)	(0.24 to 0.6)	( to 0.09 to 0.09)
China		628.5	0.24	466.21	0.12	to 2.63
		(409.95 to 925.02)	(0.16 to 0.35)	(305.33 to 681.46)	(0.08 to 0.17)	( to 2.95 to to 2.31)
High SDI		947.59	0.4	1183.13	0.4	to 0.06
		(535.98 to 1509.15)	(0.23 to 0.64)	(710.46 to 1786.78)	(0.24 to 0.61)	( to 0.2 to 0.07)
High to middle SDI		760.79	0.31	1567.15	0.41	1.04
		(466.39 to 1181.39)	(0.19 to 0.48)	(899.36 to 2517.9)	(0.24 to 0.66)	(0.68 to 1.41)
Middle SDI		1400.36	0.39	2253.98	0.33	to 0.64
		(866.22 to 2156.1)	(0.24 to 0.59)	(1401.4 to 3416.4)	(0.21 to 0.51)	( to 0.78 to to 0.49)
Low to middle SDI		923.7	0.41	1990.48	0.42	0.15
		(534.79 to 1530.95)	(0.24 to 0.68)	(1162.8 to 3171.17)	(0.24 to 0.67)	(0.1 to 0.2)
Low SDI		385.46	0.43	879.25	0.39	to 0.47
		(232.57 to 614.63)	(0.26 to 0.69)	(536.54 to 1379.76)	(0.24 to 0.61)	( to 0.53 to to 0.41)
Global	DALYs	226235	19.14	397541	19.69	0.04
		(137653.18 to 354989.02)	(11.62 to 30.05)	(241527.37 to 611011.34)	(11.97 to 30.26)	( to 0.05 to 0.12)
China		32096	11.85	22785.9	5.81	to 2.62
		(20999.3 to 47104.22)	(7.74 to 17.43)	(14941.01 to 33288.98)	(3.81 to 8.49)	( to 2.94 to to 2.29)
High SDI		46713.3	19.72	57627.1	19.84	to 0.06
		(26456.46 to 74356.98)	(11.18 to 31.4)	(34596.79 to 87252.03)	(11.92 to 30.02)	( to 0.18 to 0.06)
High to middle SDI		38276.1	15.17	76804	20.57	1.1
		(23551.17 to 59178.99)	(9.31 to 23.49)	(44030.49 to 123120.46)	(11.81 to 32.94)	(0.74 to 1.46)
Middle SDI		72483.7	19.41	112921	16.92	to 0.61
		(44952.25 to 111670.08)	(12 to 29.9)	(70151.91 to 170988.01)	(10.51 to 25.62)	( to 0.74 to to 0.48)
Low to middle SDI		48335	20.68	103263	21.49	0.17
		(28070.07 to 79874.09)	(11.98 to 34.27)	(60317.15 to 164148.41)	(12.55 to 34.18)	(0.11 to 0.22)
Low SDI		20151.7	21.86	46552.5	19.9	to 0.42
		(12169.55 to 32132.63)	(13.19 to 34.91)	(28419.15 to 72666.97)	(12.14 to 31.23)	( to 0.48 to to 0.36)
