# Supplementary material for: Global burden of metabolic-associated fatty liver disease among women of childbearing age: Trends from 1990 to 2021 and projections to 2040
Source: PLoS One. 2025 Jun 17;20(6):e0326244. doi: 10.1371/journal.pone.0326244 (PMC12173223; doi:10.1371/journal.pone.0326244)
Supplement: S2 Table — (XLSX) [file pone.0326244.s002.xlsx]

## Sheet: Table2
S2 Table. The number and ASR of incidence, prevalence, deaths, and DALYs of MAFLD among WCBA in 1990 and 2021 in global 204 countries.
location	Measure	1990				2021
		Number	(95% UIs)	ASR	(95% UIs)	Number	(95% UIs)	ASR	(95% UIs)
Afghanistan	Incidence	24183.4	(17348.23 to 32236.73)	1068.72	(749.41 to 1446.37)	93630.5	(67197.2 to 123814.11)	1263.62	(894.79 to 1689.69)
Albania		6317.02	(4455.81 to 8565.8)	727.14	(508.37 to 994.25)	5447.31	(3792.13 to 7344.85)	904.22	(632.79 to 1215.02)
Algeria		73116.4	(52361.25 to 96450.55)	1182.71	(833.4 to 1583.3)	167616	(116842.95 to 228588.21)	1532.45	(1077.08 to 2075.19)
American Samoa		142.43	(97.81 to 196.04)	1140.17	(774.67 to 1585.69)	154.87	(105.38 to 215.37)	1330.59	(904.05 to 1852.14)
Andorra		46.51	(31.42 to 65.25)	322.85	(220.36 to 450.16)	74.41	(49.97 to 105.56)	416.62	(285.98 to 581.36)
Angola		12215.3	(8219.27 to 16818.54)	514.08	(341.84 to 715.42)	46141.3	(31392.52 to 63343.06)	582.72	(392.88 to 807.98)
Antigua and Barbuda		114.42	(77.73 to 158.47)	688.3	(465.88 to 957.49)	194.76	(131.31 to 271.08)	829.15	(562.75 to 1147.39)
Argentina		25754.4	(17353.46 to 36296.89)	319.45	(214.79 to 450.99)	46389.6	(31035.53 to 65542)	394.76	(265.25 to 555.7)
Armenia		6762.84	(4698.79 to 9194.57)	767.55	(532.59 to 1042.98)	6416.92	(4359.2 to 8866.38)	940.67	(650.44 to 1279.77)
Australia		12251.2	(8406.97 to 17021.77)	279.32	(192.49 to 386.72)	20407.1	(14041.04 to 28439.81)	358.69	(249.96 to 494.42)
Austria		6723.14	(4606.52 to 9304.95)	346.48	(238.84 to 477.95)	8146.93	(5567.64 to 11317.92)	441.3	(306.39 to 604.65)
Azerbaijan		16103.5	(11347.93 to 21555.94)	819.51	(573.09 to 1105.91)	26004.7	(17984.07 to 35344.79)	988.89	(692.4 to 1330.84)
Bahamas		549.73	(372.8 to 757.5)	738.46	(498.76 to 1023.48)	899.85	(605.94 to 1248.28)	845.54	(571.2 to 1170.07)
Bahrain		1648.03	(1154.22 to 2235.39)	1366.76	(953.83 to 1859.67)	5491.32	(3821.28 to 7493.88)	1722.32	(1206.02 to 2339.85)
Bangladesh		142677	(99982.36 to 191018.98)	565.7	(391.13 to 767.45)	319401	(222944.72 to 430714.45)	689.65	(480.41 to 931.9)
Barbados		506.48	(345.86 to 704.99)	732.28	(499.47 to 1020.54)	565.21	(383.01 to 787.43)	824.92	(562.93 to 1141.18)
Belarus		11461.8	(7889.09 to 15795.61)	462.57	(320.22 to 634.11)	10216.6	(6917.57 to 14301.24)	539.79	(373.17 to 742.29)
Belgium		7682.78	(5249.74 to 10779.05)	323.54	(222.87 to 451.49)	9686.79	(6623.58 to 13534.88)	412.24	(285.13 to 570.67)
Belize		370.04	(261.95 to 494.12)	833.2	(578.73 to 1129.67)	1308.33	(926.96 to 1758.15)	1058.6	(745.12 to 1430.99)
Benin		7580.85	(5229.24 to 10287.48)	664.39	(452.74 to 910.5)	27006.3	(18708.26 to 36801.28)	796.8	(544.64 to 1097.62)
Bermuda		131.4	(89.01 to 186.52)	789.23	(539.32 to 1110.32)	113.15	(75.96 to 161.02)	912.49	(622.02 to 1282.72)
Bhutan		900.13	(632.94 to 1210.47)	609.64	(420.1 to 833.74)	1622.37	(1126 to 2229.95)	778.46	(539.49 to 1070.71)
Bolivia (Plurinational State of)		9292.97	(6402.69 to 12624.72)	581.29	(396 to 797.3)	22226.3	(15562.08 to 29986.72)	704.95	(492.62 to 952.62)
Bosnia and Herzegovina		9327.98	(6517.78 to 12736.16)	797.65	(557.31 to 1088.78)	6728.37	(4627.94 to 9255.45)	984.56	(686.64 to 1338.98)
Botswana		2203.46	(1559.89 to 2958.27)	669.49	(467.17 to 909.33)	5577.63	(3903.73 to 7590.71)	818.53	(572.93 to 1112.67)
Brazil		309400	(219396.61 to 411870.63)	777.22	(546.66 to 1042)	550053	(386472.9 to 741631.32)	956.52	(677.12 to 1282.22)
Brunei Darussalam		287.43	(195.42 to 391.93)	415.22	(281.2 to 569.05)	574.73	(387.64 to 796.23)	475.54	(324.2 to 653.84)
Bulgaria		11846	(8083.99 to 16381.81)	592.43	(406.62 to 815.42)	8176.95	(5475.55 to 11457.22)	635.71	(432.33 to 879.16)
Burkina Faso		9448.58	(6362.9 to 13201.25)	436	(290.57 to 613.96)	29827.6	(20350.47 to 41395.4)	519.24	(350.15 to 726.17)
Burundi		8607.99	(6102.76 to 11502.71)	663.28	(464.5 to 893.86)	23211.1	(16309.9 to 31181.74)	721.4	(499.95 to 979.02)
Cabo Verde		602.74	(419.99 to 814.44)	709.18	(486.28 to 970.79)	1342.93	(918.61 to 1835.58)	883.66	(604.36 to 1208.17)
Cambodia		16710.7	(11559.51 to 22752.71)	659.07	(451.87 to 904.18)	31093.8	(21329.43 to 42625.89)	687.51	(471.08 to 943.06)
Cameroon		18314.8	(12602.9 to 24919.24)	734.32	(497.56 to 1011.64)	69038	(47431.7 to 94496.56)	844.9	(574.09 to 1166.36)
Canada		20072.8	(13795.68 to 27785.65)	285.67	(198.25 to 392.29)	25933.4	(17573.38 to 36261.25)	332.04	(227.67 to 459.12)
Central African Republic		3463.23	(2352.44 to 4802.85)	525.36	(352.71 to 734.76)	7976.34	(5403.62 to 10945.75)	563.09	(377.75 to 777.91)
Chad		6845.96	(4682.75 to 9471.6)	498.83	(337.18 to 696.59)	23013.2	(15795.75 to 31444.53)	571.08	(386.57 to 789.69)
Chile		13028.7	(8736.21 to 18296.82)	353.04	(235.54 to 498.01)	20676.2	(13516.56 to 29485.85)	451.36	(297.9 to 639.87)
China		2.39829e+06	(1690290 to 3227364.31)	737.95	(515.32 to 999.06)	2.99446e+06	(2058473.62 to 4085903.05)	953.5	(665.63 to 1286.09)
Colombia		70932.4	(49672.03 to 96102.65)	785.17	(544.23 to 1070.94)	123306	(85163.94 to 168675.5)	945.81	(654.93 to 1291.89)
Comoros		878.45	(614.18 to 1175.28)	805.52	(554.13 to 1091.43)	1784.61	(1247.01 to 2403.56)	900.44	(626.19 to 1218.12)
Congo		2915.05	(1941.99 to 4125.18)	498.41	(328.23 to 711.68)	8285.62	(5514.28 to 11744.36)	571.34	(378.66 to 812.36)
Cook Islands		39.27	(26.45 to 55.08)	835.11	(557.08 to 1179.73)	42.76	(28.34 to 59.99)	996.3	(660.3 to 1397.8)
Costa Rica		6358.46	(4464.25 to 8522.67)	785.92	(547.84 to 1060.98)	11935.9	(8258.08 to 16378.6)	946.14	(658.15 to 1291.5)
Coted'Ivoire		17674.3	(12106.22 to 24149.84)	610.88	(412.23 to 846.14)	49022	(33718.2 to 67216.17)	710.74	(484.3 to 982.02)
Croatia		6482.48	(4321.49 to 9083.67)	551.6	(370.13 to 768.36)	5433.57	(3623.86 to 7646.53)	643.94	(434.35 to 896.58)
Cuba		22721.7	(15382.54 to 31461.32)	723.66	(488.36 to 1007.08)	20907.7	(14024.46 to 29322.7)	875.56	(592.34 to 1220.18)
Cyprus		734.01	(492.52 to 1030.11)	375.29	(252.66 to 525.65)	1561.76	(1036.02 to 2220.31)	471.04	(318.1 to 658.5)
Czechia		10594.4	(7282.26 to 14795.72)	426.06	(294.5 to 591.65)	10329.9	(6926.99 to 14680.18)	500.95	(343.17 to 699.77)
Democratic People's Republic of Korea		39891.1	(27661.79 to 54216.65)	697.94	(481.75 to 952.9)	53235.5	(36879.9 to 72680.33)	807.68	(563.1 to 1098.03)
Democratic Republic of the Congo		51897.3	(35713.25 to 71159.41)	587.21	(398.39 to 813.3)	137770	(95586.64 to 186387.64)	627.49	(430.83 to 856.03)
Denmark		3133.07	(2158 to 4314.63)	247.73	(171.74 to 339.3)	3820.72	(2630.8 to 5220.99)	313.22	(217.7 to 425.31)
Djibouti		688.36	(484.13 to 928.22)	674.02	(467.01 to 920.92)	2551.28	(1757.28 to 3476.35)	794.72	(547.74 to 1081.83)
Dominica		126.51	(85.75 to 174.7)	714.33	(478.69 to 995.9)	144.09	(97.26 to 200.78)	878.66	(593.43 to 1223.85)
Dominican Republic		11977.4	(8422.03 to 16208.92)	620.67	(431.04 to 847.51)	21662.2	(15158.96 to 29304.31)	744.13	(519.99 to 1007.95)
Ecuador		24135.4	(16759.04 to 33080.57)	923.68	(634.23 to 1275.95)	52452.9	(36354.43 to 71517.84)	1100.24	(761.46 to 1502.64)
Egypt		202710	(141998.84 to 271833.78)	1475.48	(1021.81 to 1999.16)	480946	(336267.55 to 654017.93)	1817.94	(1266.28 to 2479.29)
El Salvador		10851	(7553.7 to 14653.4)	790.53	(542.93 to 1079.57)	17864.2	(12449.97 to 24229.68)	997.28	(694.88 to 1354.68)
Equatorial Guinea		530.91	(361.83 to 734.71)	522.77	(352.09 to 730.55)	2772.76	(1879.55 to 3893.1)	731.99	(490.93 to 1036.14)
Eritrea		4863.13	(3400.09 to 6567.65)	600.41	(414.71 to 820.02)	11232.3	(7894.99 to 15055.67)	665.46	(464.64 to 898.05)
Estonia		1430.51	(982.1 to 1976.63)	387.55	(267.94 to 532.54)	1190.56	(810.98 to 1664.41)	465.9	(321.94 to 642.61)
Eswatini		1734.25	(1230.77 to 2314.35)	853.86	(596.11 to 1153.98)	3119.39	(2226.83 to 4194.6)	963.56	(682.8 to 1302.99)
Ethiopia		63973.7	(44240.46 to 86247.38)	551.91	(376.96 to 752.22)	180601	(127371.7 to 242293.73)	632.67	(440.62 to 857.7)
Fiji		1987.75	(1386.35 to 2693.45)	1006.92	(698.11 to 1371.66)	2873.22	(1990.06 to 3912.47)	1259.17	(872.38 to 1713.93)
Finland		3006.51	(2062.71 to 4121.53)	252.41	(175.18 to 342.73)	3454.25	(2371.13 to 4741.92)	319.87	(221.92 to 435.32)
France		46241.2	(32180.31 to 63644.45)	326.38	(228.15 to 447.33)	56282.1	(38679.49 to 77549.06)	415.29	(287.74 to 568.57)
Gabon		1333.52	(902.26 to 1854.6)	571.96	(380.82 to 806.59)	3662.98	(2477.91 to 5131.7)	721.87	(484.49 to 1019.05)
Gambia		1607.8	(1119.83 to 2172.24)	674.82	(462.98 to 924.43)	5121.76	(3567.12 to 6915.37)	796.87	(546.72 to 1088.47)
Georgia		10852	(7366.91 to 14955.69)	792.5	(539.99 to 1090.09)	6693.67	(4568.39 to 9241.79)	913.08	(633.39 to 1244.41)
Germany		56064.6	(38130.82 to 78136.65)	301.15	(206.93 to 416.92)	61127.5	(41342.06 to 85977.09)	386.54	(264.9 to 537.32)
Ghana		23271.9	(16314.94 to 31483.32)	637.05	(441.37 to 870.99)	78801.5	(54393.81 to 107240.17)	840.28	(576.49 to 1150.18)
Greece		8399.61	(5670.8 to 11764.48)	337.45	(228.64 to 471.55)	8432.02	(5638.56 to 11793.64)	417.51	(284.54 to 576.09)
Greenland		47.59	(32.05 to 67.14)	326.74	(220.89 to 459.9)	46.87	(31.57 to 66.61)	377.02	(255.28 to 533.12)
Grenada		127.93	(86.92 to 178.13)	637.59	(429.28 to 893.82)	205.38	(138.17 to 287.49)	799.15	(538.23 to 1119.18)
Guam		287.92	(197.41 to 394.24)	813.15	(555.15 to 1117.8)	338.86	(233.86 to 464.36)	945.27	(653.97 to 1293.99)
Guatemala		15822.3	(11265.38 to 21110.67)	835.7	(587.52 to 1126.68)	45087.7	(32021.92 to 60390.11)	999.58	(704.77 to 1347.55)
Guinea		10244.6	(7200.72 to 13836.53)	735.74	(513.04 to 1000.13)	28104.7	(19859.94 to 37819.5)	821.9	(574.53 to 1116.26)
Guinea-Bissau		1618.81	(1128.54 to 2171.59)	668.79	(459.95 to 907.57)	4086.5	(2858.67 to 5522.25)	752.74	(521.79 to 1026.32)
Guyana		1504.03	(1052.98 to 2033.88)	709.62	(490.27 to 968.89)	1776.47	(1237.71 to 2386.05)	861.35	(598.37 to 1160.31)
Haiti		11220.2	(7937.96 to 15109.67)	719.41	(504.26 to 975.55)	28072.3	(19878.37 to 37827.81)	788.5	(557.09 to 1064.13)
Honduras		9786.73	(6987.19 to 12987.62)	898.73	(632.93 to 1207.6)	30833.4	(21976.87 to 40981.5)	1059.63	(750.3 to 1417.28)
Hungary		13960.1	(9270.98 to 19633.06)	570.44	(381.64 to 797.02)	12690	(8512.25 to 17880.84)	642.7	(438.82 to 893.31)
Iceland		212.46	(143.63 to 298.37)	328.96	(222.81 to 461.6)	304.89	(209.31 to 424.53)	403.35	(279.76 to 557.39)
India		1.18215e+06	(836001.71 to 1582447.33)	580.83	(407.12 to 782.51)	2.7118e+06	(1909270.66 to 3643448.77)	713.54	(501.22 to 960.26)
Indonesia		413965	(293568.3 to 552512.26)	856.1	(600.8 to 1151.58)	751671	(528909.73 to 1010053.2)	999.49	(705.75 to 1339.8)
Iran (Islamic Republic of)		172556	(124809.35 to 227582.95)	1294.47	(921.49 to 1730.29)	393320	(276394 to 533253.07)	1790.92	(1276.92 to 2395.88)
Iraq		56503.6	(40333.26 to 75544.99)	1305.93	(917.13 to 1773.04)	166179	(117091.2 to 223892.2)	1539.89	(1077.99 to 2085.73)
Ireland		3039.25	(2104.55 to 4174.15)	337.76	(232.93 to 465.18)	4735.81	(3252.87 to 6560.2)	433.48	(301.19 to 593.99)
Israel		6103.04	(4170.08 to 8498)	494.63	(336.16 to 690.3)	13582.4	(9313.65 to 18888.63)	616.37	(423.74 to 855.73)
Italy		77612.7	(53524.12 to 106116.26)	551	(381.12 to 751.51)	75183.5	(51196.72 to 103886.99)	684.51	(474.11 to 930.62)
Jamaica		4445.79	(3050.05 to 6089.05)	714.79	(485.37 to 989.07)	6720.45	(4576.81 to 9335.83)	869	(592.41 to 1206.32)
Japan		74494.3	(51714.25 to 101589.58)	238.33	(166.39 to 323.46)	58410.2	(39980.15 to 80849.38)	257.17	(179.63 to 349.85)
Jordan		11869.1	(8535.73 to 15722.24)	1305.55	(919.12 to 1760.78)	53717.2	(37796.25 to 72368.89)	1682.02	(1175.24 to 2281.51)
Kazakhstan		28414.9	(19545.83 to 38800.37)	679.62	(466.8 to 929.37)	36502.1	(25194 to 49873.48)	806.22	(561.85 to 1091.7)
Kenya		40807.2	(29155.56 to 54362.43)	763.3	(535.55 to 1032.04)	121466	(86183.36 to 162695.25)	893.22	(626.24 to 1207.07)
Kiribati		187.98	(132.12 to 252.95)	988.42	(688.92 to 1339.3)	369.4	(257.25 to 499.37)	1148.75	(797.55 to 1556.62)
Kuwait		6447.93	(4516.81 to 8656.69)	1491.44	(1041.45 to 2010.74)	24099.8	(16353.6 to 33431.52)	1856.66	(1296.44 to 2510.74)
Kyrgyzstan		8603.87	(6067.52 to 11544.18)	785.12	(548.93 to 1060.85)	15099.7	(10638.25 to 20420.23)	874.4	(617.09 to 1181.51)
Lao People's Democratic Republic		5414.52	(3701.01 to 7486.16)	553.14	(373.89 to 770.94)	13014.7	(8806.85 to 18031.39)	652.16	(440.09 to 905.8)
Latvia		2426.95	(1662.22 to 3372.75)	384.57	(265.49 to 531.35)	1611.65	(1090.2 to 2262.6)	447.56	(308.47 to 618.64)
Lebanon		9729.69	(6873.61 to 13088.34)	1260.42	(884.64 to 1704.21)	22459.2	(15730.24 to 30527.77)	1579.1	(1119.08 to 2123.61)
Lesotho		2415.5	(1704.46 to 3262.63)	626.59	(438.31 to 851.64)	3850.11	(2715.95 to 5143.5)	737.71	(516 to 992.45)
Liberia		4344.9	(3041.13 to 5880.2)	748.64	(517.15 to 1024.49)	12294	(8494.33 to 16710)	856.64	(585.98 to 1173.41)
Libya		13141.7	(9434.75 to 17381.5)	1331.12	(933.82 to 1793.63)	32046.2	(22153.17 to 43561.1)	1650.08	(1147.69 to 2231.11)
Lithuania		3317.53	(2285.6 to 4578.76)	367.13	(253.83 to 504.95)	2263.58	(1553.1 to 3134.62)	427.02	(296.62 to 583.9)
Luxembourg		298.65	(201.93 to 414.7)	323.24	(221.38 to 444.89)	578.48	(388.6 to 801.68)	404.55	(276.39 to 552.57)
Madagascar		17934.3	(12544.72 to 24185.96)	642.94	(443.63 to 877.55)	51387.2	(36399.48 to 68794.2)	687.46	(481.03 to 929.69)
Malawi		15870.5	(11040.86 to 21426.52)	673.71	(461.74 to 921.68)	39945.1	(27938 to 53744.29)	762.72	(524.35 to 1040.34)
Malaysia		43293	(30241.38 to 58532.67)	948.2	(657.15 to 1290.25)	94938.9	(65511.17 to 129701.38)	1118.71	(771.96 to 1527.91)
Maldives		399.6	(279.89 to 534.88)	813.06	(560.75 to 1107.6)	1114.09	(769.02 to 1523.02)	977.91	(680.68 to 1327.4)
Mali		14372.1	(10155.23 to 19386.86)	730.46	(510.92 to 993.96)	47874.8	(33902.13 to 64149.34)	846.57	(589.68 to 1148.57)
Malta		324.9	(218.94 to 457.41)	354.15	(240.75 to 494.82)	403.5	(270.44 to 566.74)	451.21	(307.47 to 625.7)
Marshall Islands		76.1	(52.77 to 105.33)	774.69	(530.86 to 1081.6)	138.54	(95.32 to 191.87)	933.33	(640.25 to 1295.31)
Mauritania		4331.45	(3041.2 to 5811.79)	889.35	(616.43 to 1207.01)	11847.1	(8322.62 to 15976.02)	1062.62	(736.76 to 1447.75)
Mauritius		2220.47	(1511.04 to 3068.22)	731.11	(496.23 to 1012.38)	2830.67	(1907.73 to 3955.27)	908.24	(615.69 to 1263.21)
Mexico		189837	(135101.21 to 253218.06)	825.66	(578.94 to 1114.39)	336908	(237857.21 to 453613.45)	970.11	(686.46 to 1303.99)
Micronesia (Federated States of)		188.14	(129.88 to 258.64)	804.11	(547.67 to 1114.2)	258.01	(174.88 to 356.04)	979.46	(660.49 to 1356.91)
Monaco		23.09	(15.33 to 33.35)	361.94	(244.57 to 514.92)	30.42	(20.21 to 43.44)	459.61	(309.41 to 649.03)
Mongolia		3703.49	(2604.68 to 4981.16)	685.05	(475.26 to 933.12)	6252.34	(4334.95 to 8549.64)	762.55	(532.85 to 1035.62)
Montenegro		903.3	(603.29 to 1277.8)	577.75	(385.9 to 817.26)	897.43	(594.84 to 1274.55)	659.5	(441.54 to 929.89)
Morocco		77711.3	(55057.08 to 103392.35)	1186.57	(830.29 to 1594.36)	147947	(104295.62 to 199017.76)	1538.96	(1087.38 to 2065.93)
Mozambique		18505.3	(12771.08 to 25200.2)	572.6	(390.4 to 786.72)	52056.3	(36029.25 to 70888.14)	657.26	(448.22 to 907.64)
Myanmar		86982.9	(61138.75 to 118037.49)	826.31	(574.03 to 1130.68)	144126	(100216.28 to 195825.94)	952.75	(661.88 to 1295.84)
Namibia		2004.47	(1426.73 to 2691.92)	573.3	(402.18 to 779.4)	4233.27	(2974.98 to 5721.82)	629.98	(440.37 to 855.33)
Nauru		19	(12.94 to 26.31)	774.66	(524.11 to 1078.87)	26.89	(18.47 to 37.22)	939.64	(642.2 to 1304.59)
Nepal		23677.9	(16636.35 to 31879.61)	508.54	(353.36 to 690.92)	61260.3	(42839.86 to 82854.99)	664.05	(461.51 to 902.18)
Netherlands		11971.3	(8141.72 to 16703.95)	308.56	(211.29 to 428.89)	13551.5	(9223.92 to 18931.67)	384.02	(264.04 to 532.86)
New Zealand		2925.54	(2037.08 to 4003.13)	324.63	(226.3 to 443.73)	4593.32	(3150.58 to 6311.05)	396.87	(274.75 to 541.12)
Nicaragua		7490.75	(5271.95 to 10092.88)	783.41	(543.46 to 1068.89)	17446.9	(12122.2 to 23764.02)	952.94	(661.35 to 1300.08)
Niger		12583.4	(8887.93 to 16775.78)	701.15	(488.54 to 946.58)	43057.9	(30535.78 to 57267)	775	(539.68 to 1048.04)
Nigeria		160572	(114773.59 to 213162.15)	759.49	(533.69 to 1021.99)	535800	(381992.7 to 711702.66)	898.64	(631.58 to 1208.07)
Niue		4.03	(2.75 to 5.62)	810.56	(550.78 to 1132.57)	3.93	(2.62 to 5.52)	1034.11	(692.35 to 1450.52)
North Macedonia		3547.28	(2448.62 to 4861.11)	697.74	(481.85 to 955.65)	4087.1	(2755.58 to 5654.58)	821.94	(563.2 to 1124.07)
Northern Mariana Islands		141.3	(95.84 to 196.13)	998.16	(674.1 to 1389.57)	124.32	(83.76 to 171.78)	1111.83	(753.66 to 1530.59)
Norway		2866.94	(2003.3 to 3907.88)	278.2	(195.23 to 377.89)	4008.08	(2783.58 to 5471.43)	349.36	(245.28 to 472.25)
Oman		4135.51	(2956.2 to 5519.89)	1170.49	(827.07 to 1576.46)	16323.1	(11265.53 to 22396.16)	1657.26	(1154.98 to 2252.94)
Pakistan		153311	(108184.46 to 205442.13)	642.22	(446.96 to 869.1)	474486	(333884.34 to 637137.78)	774.27	(541.32 to 1044.71)
Palau		35.5	(24.03 to 49.44)	858.27	(578.43 to 1199.3)	39.32	(26.31 to 54.88)	1083.75	(732.35 to 1503.1)
Palestine		5933.08	(4257.25 to 7846.97)	1239.91	(873.09 to 1669.72)	20516.4	(14716.23 to 27396.66)	1509.56	(1071.53 to 2033.51)
Panama		4796.38	(3349.43 to 6466.45)	756.01	(522.7 to 1027.29)	9926.66	(6832.36 to 13581.42)	927.15	(638.15 to 1269.09)
Papua New Guinea		6625.5	(4558.05 to 9163.54)	684.18	(466.41 to 952.17)	20207.5	(13954.71 to 27762.78)	769.07	(529.39 to 1058.88)
Paraguay		6054.68	(4137.45 to 8337.35)	625.37	(423.65 to 868.48)	14298.1	(9813.92 to 19729.45)	745.58	(510.47 to 1030.69)
Peru		33686.8	(23151.71 to 46227.67)	593.07	(402.16 to 822.34)	68971	(46897.65 to 94764.76)	723.06	(492.9 to 991.74)
Philippines		112463	(79055.43 to 151367.28)	717.76	(498.81 to 974.74)	236052	(164085.91 to 319537.31)	801.18	(554.92 to 1087.85)
Poland		47116.6	(32876.08 to 64066.61)	518.97	(364.27 to 701.43)	49354	(34007.09 to 67710.98)	628	(441.51 to 846.68)
Portugal		11239.2	(7715.19 to 15580.27)	445.26	(305.71 to 617.02)	12229.3	(8211.21 to 17113.87)	565.79	(386.56 to 782.17)
Puerto Rico		7946.69	(5461.88 to 10950.06)	828.26	(568.87 to 1141.96)	7175.67	(4977.18 to 9810.27)	992.81	(694.43 to 1347.84)
Qatar		1150.41	(800.79 to 1564.96)	1458.73	(1018.48 to 1976.59)	9299.3	(6314.05 to 12907.72)	1863.58	(1301.74 to 2526.21)
Republic of Korea		42170.4	(28046.61 to 59416.69)	327.77	(217.14 to 463.6)	39461.6	(25570.62 to 56137.14)	366.92	(242.89 to 514.09)
Republic of Moldova		5358.64	(3639.68 to 7473.65)	484.2	(330.32 to 672.78)	4724.24	(3192.42 to 6591.86)	591.48	(406.25 to 812.18)
Romania		30638.8	(21320.09 to 42081.07)	545.93	(378.97 to 749.6)	24606.1	(16726.44 to 33934.75)	659.53	(454.84 to 898.64)
Russian Federation		167533	(115291.99 to 229629.32)	461.27	(319.51 to 628.63)	178538	(121597.9 to 246699.81)	568.45	(394.06 to 773.65)
Rwanda		8438.91	(5730.21 to 11698.8)	504.38	(337.86 to 706.36)	20286	(14000.13 to 27677.02)	563.71	(385.68 to 774.25)
Saint Kitts and Nevis		77.78	(53.21 to 106.33)	748.38	(506.41 to 1031.4)	136.04	(92.55 to 189.04)	893.57	(611.83 to 1235.65)
Saint Lucia		199.31	(136.33 to 274.86)	560.01	(377.59 to 780.18)	301.19	(202.1 to 423.79)	677.79	(459.19 to 946.63)
Saint Vincent and the Grenadines		182.48	(124.28 to 250.93)	665.97	(448.59 to 925.85)	223.42	(150.46 to 311.79)	814.17	(549.94 to 1133.66)
Samoa		318.68	(218.84 to 436.96)	838.38	(565.78 to 1163.35)	470.57	(319.56 to 656.47)	953.44	(642.22 to 1338.76)
San Marino		21.67	(14.62 to 30.6)	349.46	(236.25 to 493.25)	28.63	(19.04 to 40.58)	432.81	(292.35 to 608.58)
Sao Tome and Principe		190.09	(132.39 to 258.16)	697.26	(476.31 to 960.09)	476.4	(327.75 to 651.41)	820.97	(559.47 to 1131.32)
Saudi Arabia		43492.2	(30910.41 to 58067.99)	1261.88	(883.18 to 1707.36)	170055	(117177.79 to 234563.49)	1750.85	(1222.52 to 2384.6)
Senegal		14628.9	(10302.67 to 19595.08)	822.19	(570.91 to 1114.75)	37695.3	(26474.75 to 50934.55)	939.58	(653.36 to 1279.58)
Serbia		19352.4	(13455.91 to 26325.57)	844.47	(589.92 to 1144.55)	18453	(12781.76 to 25255.39)	967.61	(679.87 to 1309.68)
Seychelles		162.36	(111.65 to 219.95)	867.62	(590.88 to 1186.47)	247.03	(167.85 to 339.01)	1037.7	(709.29 to 1417.61)
Sierra Leone		6804.97	(4683.7 to 9255.22)	651.84	(445.11 to 895.58)	16924.4	(11765.01 to 22814.12)	715.45	(491.19 to 973.62)
Singapore		3917.63	(2704.83 to 5372.78)	422.16	(292.67 to 577.16)	6256.72	(4202.59 to 8846.8)	484.47	(336.43 to 666.89)
Slovakia		5538.64	(3780.99 to 7635.03)	425.81	(291.83 to 584.75)	5851.45	(3945.54 to 8162.76)	517.49	(356.25 to 711.11)
Slovenia		2280.66	(1551.73 to 3192.93)	466.46	(319.22 to 649.95)	2066.24	(1394.87 to 2878.83)	538.74	(370.81 to 739.8)
Solomon Islands		548.76	(376.68 to 748.4)	733.93	(497.27 to 1011.81)	1504.26	(1022.16 to 2063.13)	874.39	(591.63 to 1203.52)
Somalia		13051.6	(9161.52 to 17659.73)	762.55	(530.38 to 1038.38)	39549.9	(28134.52 to 52719.74)	800.39	(562.45 to 1077.65)
South Africa		72535.6	(51556.7 to 96605.25)	732.6	(515.36 to 984.33)	126617	(88927.15 to 170637.93)	820.26	(577.97 to 1102.17)
South Sudan		10054.8	(7036.29 to 13393.47)	743.96	(512.95 to 1006.37)	20417.9	(14380.46 to 27484.67)	858.48	(596.9 to 1167.73)
Spain		37638.9	(26338.14 to 51337.8)	388.98	(272 to 531.07)	44177.3	(30008.88 to 60886.79)	488.17	(337.25 to 663.99)
Sri Lanka		41046.3	(28764.82 to 55559.29)	883.37	(615.7 to 1200.09)	57427.3	(39404.61 to 78386.96)	1027.09	(707.05 to 1398.32)
Sudan		38181.3	(27556.7 to 50326.93)	799.89	(571.17 to 1062.26)	119006	(85977.51 to 157833.07)	1041.04	(745.95 to 1388.98)
Suriname		686.06	(471.93 to 939.91)	687.18	(467.46 to 948.8)	1186.44	(803.33 to 1648.54)	824.26	(559.28 to 1143.15)
Sweden		6014.96	(4155.92 to 8253.7)	307.45	(214.42 to 419.07)	8036.23	(5503.24 to 11063.31)	389.01	(269.49 to 529.79)
Switzerland		5216.91	(3514.5 to 7267.6)	312.71	(213.2 to 431.46)	6792.51	(4596.83 to 9534.96)	380.11	(261.48 to 525.69)
Syrian Arab Republic		37277.2	(26808.9 to 49451.16)	1262.24	(888.32 to 1702.87)	61654	(44023.07 to 82260.72)	1560.21	(1098.56 to 2100.1)
Taiwan (Province of China)		45281.7	(30995.18 to 62068.47)	815.75	(557.05 to 1120.5)	54612.6	(36986.75 to 74900.42)	995.86	(685.88 to 1352.07)
Tajikistan		9252.18	(6575 to 12316.57)	727.73	(510.02 to 979.74)	20840	(14548.63 to 28215.18)	808.86	(563.31 to 1097.57)
Thailand		124000	(85356.97 to 168626.41)	764.87	(523.19 to 1045.95)	149439	(101870.61 to 207486.77)	936.72	(645.51 to 1288.11)
Timor-Leste		1467.79	(1030.95 to 1985.11)	776.91	(540.86 to 1057.3)	2949.81	(2057.6 to 3944.56)	845.85	(583.36 to 1143.72)
Togo		5822.63	(4107.48 to 7877.79)	657.88	(457.02 to 900.5)	16776	(11637.62 to 22820.72)	765.08	(527.37 to 1045.81)
Tokelau		2.76	(1.89 to 3.8)	780.05	(529.28 to 1076.13)	3.15	(2.13 to 4.35)	983.01	(664.86 to 1356.09)
Tonga		201.19	(139.22 to 276.27)	878.45	(600.11 to 1219.61)	269.22	(184.41 to 371.3)	1049.02	(714.72 to 1455.2)
Trinidad and Tobago		2121.36	(1438.98 to 2963.49)	675.79	(456.21 to 947.78)	2636.09	(1767.15 to 3722.01)	809.28	(547.8 to 1132.97)
Tunisia		24397	(17167.41 to 32845.93)	1136.08	(790.5 to 1543.8)	42585.7	(29475.92 to 58180.19)	1448.58	(1013.91 to 1962.53)
Turkey		163157	(114205 to 219086.58)	1098.41	(760.09 to 1488.63)	291239	(202016.12 to 397132.79)	1379.67	(963.1 to 1871.8)
Turkmenistan		7161.41	(4990.65 to 9614.74)	768.23	(530.06 to 1042.33)	12109.5	(8377.47 to 16565.24)	959.45	(663.71 to 1312.79)
Tuvalu		18.18	(12.45 to 25.01)	745.22	(509.51 to 1025.87)	28.42	(19.61 to 38.84)	970.8	(666.56 to 1332)
Uganda		21432.6	(14772.6 to 29220.01)	533.03	(360.74 to 739.04)	66160.1	(46346.19 to 89373.71)	609.2	(420.92 to 832.9)
Ukraine		59226.8	(40544.94 to 81475.02)	476.75	(328.32 to 652.96)	49957.8	(33629.02 to 69705.03)	531.09	(364.1 to 729.66)
United Arab Emirates		4610.37	(3224.63 to 6291.98)	1303.62	(909.46 to 1780.37)	24878.9	(16845.22 to 34885.43)	1707.83	(1185.29 to 2326.46)
United Kingdom		44859.1	(31671.85 to 60346.19)	324.08	(230.33 to 433.73)	61811.1	(43468.01 to 83625.72)	427.52	(304.63 to 571.91)
United Republic of Tanzania		43839.2	(30647.86 to 58733.65)	696.48	(478.41 to 948.86)	122596	(85450.3 to 164843.6)	793.53	(546.53 to 1078.1)
United States Virgin Islands		191.13	(129.37 to 268.32)	383.61	(272.01 to 512.95)	333498	(234693.23 to 449061.11)	454.48	(322.4 to 607.93)
United States of America		246210	(172946.89 to 331832.23)	676.91	(459.25 to 948.15)	135.31	(92.74 to 186.5)	830.86	(575.29 to 1135.65)
Uruguay		2526.43	(1699.32 to 3535.31)	336.5	(226.33 to 470.94)	3442.62	(2295.24 to 4848.15)	418.45	(280.73 to 586.83)
Uzbekistan		39686.5	(27871.59 to 53578.14)	769.92	(534.62 to 1050.38)	81202.1	(56155.98 to 111213.65)	926.08	(644.09 to 1262.49)
Vanuatu		318.91	(222.75 to 429.72)	903.23	(625.93 to 1225.79)	843.78	(590.46 to 1146.36)	1068.46	(743.85 to 1456.4)
Venezuela (Bolivarian Republic of)		40692.8	(28261.8 to 55005.4)	809.29	(556.44 to 1102.41)	60679.7	(41465.95 to 83396.2)	914.37	(628.86 to 1249.13)
Viet Nam		131993	(92543.55 to 177730.77)	757.97	(526.32 to 1029.07)	215474	(147290.52 to 295380.73)	851.88	(586.69 to 1159.77)
Yemen		28417.9	(20369.61 to 37710.25)	1008.99	(713.48 to 1353.17)	101072	(72518.84 to 134710.18)	1191.41	(846.85 to 1597.97)
Zambia		13708.4	(9598.38 to 18359.22)	710.3	(488.6 to 967.66)	40890.6	(28606.45 to 55069.57)	798.77	(550.99 to 1088.69)
Zimbabwe		17528.8	(12475.77 to 23439.72)	705.19	(493.86 to 955.61)	31087	(21762.56 to 41807.3)	750.51	(521.27 to 1016.47)
Afghanistan	Prevalence	371207	(283317.46 to 474612.06)	19402.7	(14832.45 to 24826.5)	1.45971e+06	(1117782.37 to 1850373.2)	23044.6	(17675.25 to 29196.43)
Albania		126231	(93301.44 to 164517.44)	16367	(12113.27 to 21323.05)	117017	(88419.78 to 150653.64)	18312.1	(13816.67 to 23593.19)
Algeria		1.13889e+06	(861783.87 to 1458258.4)	22354.8	(16972.41 to 28647.42)	3.40353e+06	(2631165.91 to 4300740.73)	29069	(22456.07 to 36742.24)
American Samoa		1895.54	(1398.56 to 2479.55)	17543.1	(12988.39 to 22907.97)	2436.68	(1833.9 to 3137.33)	20840.7	(15673.05 to 26871.56)
Andorra		954.58	(693.19 to 1287.78)	6210.08	(4512.66 to 8381.49)	1815.94	(1325.51 to 2422.22)	8139.97	(5924.11 to 10879.63)
Angola		227514	(165766.36 to 302676.23)	11005.7	(8025.9 to 14630.93)	789186	(569423.84 to 1051944.83)	11337.9	(8194.12 to 15122.76)
Antigua and Barbuda		2410.02	(1769.83 to 3155.75)	15545	(11424.59 to 20341.07)	4061.11	(2983.5 to 5362.22)	15840.9	(11613.69 to 20929.19)
Argentina		485614	(351223.78 to 660827.18)	6123.55	(4428.69 to 8334.53)	977281	(698137.02 to 1313661.81)	8007.11	(5720.84 to 10760.9)
Armenia		134648	(99419.61 to 176529.6)	15962.1	(11783.55 to 20927.17)	147405	(109295.44 to 193187.21)	18427.6	(13665.75 to 24127.28)
Australia		240978	(176724.62 to 320011.79)	5313.57	(3896.51 to 7056.92)	446440	(327758 to 590324.38)	6995.66	(5128.92 to 9253.28)
Austria		131317	(95224.23 to 177936.75)	6447.32	(4673.97 to 8733.87)	185370	(134956.06 to 245881.35)	8715.51	(6343.03 to 11561.77)
Azerbaijan		283178	(211136.38 to 368824.62)	16300	(12132.93 to 21248.75)	553327	(416821.23 to 711042.11)	19049.8	(14345.57 to 24461.46)
Bahamas		8902.3	(6413.96 to 11949.23)	13122.6	(9472.06 to 17603.05)	17595.6	(12793.02 to 23273.45)	15869	(11542.77 to 20998.76)
Bahrain		27603.8	(21014.53 to 35042.99)	25404.5	(19432.62 to 32207.95)	110440	(85816.39 to 138028.25)	32887.1	(25531.74 to 41127.18)
Bangladesh		2.74631e+06	(2073891.5 to 3532920.95)	12790.7	(9669.2 to 16451.13)	6.25738e+06	(4721993.5 to 8049362.73)	13845.1	(10445.14 to 17816.53)
Barbados		9462.65	(6857.77 to 12686.7)	14115.7	(10247.36 to 18903.02)	11624.1	(8596.14 to 15212.53)	15194	(11205.86 to 19893.91)
Belarus		230226	(167253.54 to 310318.05)	8934.49	(6492.12 to 12041.92)	232805	(171603.19 to 307463.78)	9948.23	(7314.71 to 13120.6)
Belgium		157444	(113116.88 to 211733.06)	6271.71	(4505.6 to 8432.72)	215504	(157314.5 to 285486.19)	8205.75	(5986.22 to 10859.08)
Belize		5743.54	(4246.12 to 7460.42)	15892.6	(11782.06 to 20593.47)	22031.2	(16487 to 28419.01)	19082.6	(14290.65 to 24598.62)
Benin		130018	(96309.31 to 170020.09)	13153.8	(9750.95 to 17206.91)	442537	(327699.4 to 573126.17)	15214.7	(11277.5 to 19725.54)
Bermuda		2761.29	(2023.48 to 3655.68)	15288.6	(11195.76 to 20239.34)	2652.69	(1938.22 to 3500.64)	17503.4	(12758 to 23160.26)
Bhutan		16415.6	(12433.77 to 21109.28)	13299.8	(10106.17 to 17128.68)	30701.3	(23267.62 to 39567.96)	15014	(11384.22 to 19350.07)
Bolivia (Plurinational State of)		149806	(106991.39 to 202893.26)	10625.2	(7594.56 to 14401.11)	375494	(279118.83 to 489600.68)	12237.6	(9100 to 15958.52)
Bosnia and Herzegovina		197005	(146037.9 to 257901.15)	16965.8	(12579.72 to 22200.78)	159122	(119899.74 to 204851.29)	19922.5	(14985.32 to 25681.35)
Botswana		38306.6	(28741.67 to 49593.5)	13668.8	(10283.15 to 17688.28)	105976	(80057.46 to 136129.51)	15567.3	(11760.44 to 19982.65)
Brazil		5721446	(4282188.44 to 7408813.05)	15741.7	(11799.93 to 20390.63)	1.09766e+07	(8476060.49 to 13959575.71)	17730.7	(13676.13 to 22553.87)
Brunei Darussalam		4623.91	(3339.01 to 6138.62)	7087.75	(5120.38 to 9416.53)	12050.2	(8917.28 to 15739.86)	9332.69	(6904.5 to 12186.74)
Bulgaria		251892	(180582.47 to 340753.33)	11632.9	(8326.03 to 15744.64)	199017	(146023.11 to 262241.05)	12472.3	(9136.6 to 16461.06)
Burkina Faso		167429	(120058.66 to 224971.26)	8791.81	(6307.13 to 11814.22)	484232	(349089.97 to 654131.84)	9761.76	(7045.68 to 13193.9)
Burundi		146745	(109690.72 to 190857.12)	12926.4	(9667.29 to 16828.71)	396500	(296052.12 to 512755.33)	14256.8	(10661.54 to 18438.06)
Cabo Verde		10250.9	(7583.66 to 13367.46)	14796.7	(10946.54 to 19340.28)	25237.2	(18662.09 to 33062.99)	16993.4	(12565.6 to 22265)
Cambodia		289815	(218211.53 to 375438.73)	12790.9	(9629.5 to 16565.28)	542576	(406660.22 to 706932.94)	12218.5	(9161.37 to 15908.65)
Cameroon		285889	(210820.75 to 374422.72)	13423.4	(9895.48 to 17578.61)	1.09524e+06	(811157.29 to 1433156.94)	15341.9	(11371.27 to 20080.27)
Canada		461134	(331685.52 to 623728.14)	6046.63	(4345.24 to 8176.6)	577821	(419311.09 to 772545.32)	6627.09	(4809.74 to 8857.16)
Central African Republic		57259.5	(41180.77 to 76119.88)	9888.41	(7120.92 to 13137.97)	140508	(102102.76 to 187043.83)	11162.1	(8119.65 to 14859.99)
Chad		124133	(89901.35 to 164448.57)	10391.6	(7526.39 to 13782.42)	365235	(263717.02 to 486300.08)	10837.1	(7831.82 to 14427.26)
Chile		241839	(173811.98 to 329657.11)	6894.1	(4955.39 to 9409.93)	442202	(317407.23 to 600807.38)	8976.75	(6441.36 to 12187.27)
China		3.84658e+07	(29320384.8 to 49135182.22)	12964.5	(9898.7 to 16565.6)	5.78591e+07	(44279315.64 to 73986766.67)	16031.4	(12244.98 to 20509.26)
Colombia		1.1564e+06	(847382.71 to 1529657.85)	14451.2	(10617.02 to 19132.51)	2.34634e+06	(1732637.69 to 3068436.44)	17654.7	(13037.69 to 23087.64)
Comoros		15215.4	(11478.77 to 19612.21)	16519.5	(12493.1 to 21297.22)	33494.2	(25511.53 to 42946.78)	17877.5	(13622.19 to 22929.79)
Congo		47313.4	(33717.29 to 63935.42)	9651.48	(6875.55 to 13062.85)	148323	(106182.21 to 199769.1)	10804.8	(7739.45 to 14552.57)
Cook Islands		679.94	(502.69 to 890.88)	16161.7	(11979.19 to 21165.84)	724.09	(530.23 to 957.89)	16548.1	(12107.2 to 21898.06)
Costa Rica		107239	(77934.06 to 142534.62)	14779.6	(10738.73 to 19652.85)	233357	(171675.04 to 305668.06)	17460.3	(12845.71 to 22868.7)
Coted'Ivoire		285833	(209123.28 to 378549.7)	11734.1	(8587.48 to 15583.93)	808954	(594253.01 to 1065583.32)	12983.9	(9548.71 to 17110.28)
Croatia		145287	(103447.99 to 194524.51)	11579.3	(8239.97 to 15497.38)	133507	(97424.02 to 176923.88)	13552.5	(9875.65 to 17962.28)
Cuba		426465	(311893.52 to 562461.4)	14602.7	(10692.2 to 19244.41)	453563	(332847.94 to 600182.28)	16777.7	(12304.31 to 22228.91)
Cyprus		16018	(11347.26 to 21713.5)	7971.66	(5646.61 to 10806.59)	39598.9	(28490.82 to 53735.82)	9897.1	(7125.17 to 13401.19)
Czechia		233922	(173214.28 to 312885.51)	8680.52	(6418.64 to 11607.36)	269773	(201741.68 to 352215.21)	10295.2	(7667.26 to 13474.9)
Democratic People's Republic of Korea		666302	(502975.91 to 861303.83)	12233.9	(9241.47 to 15817.42)	981361	(743127.94 to 1260020.8)	14100.5	(10671.47 to 18103.5)
Democratic Republic of the Congo		841434	(611829.39 to 1122305.82)	11054.4	(8051.08 to 14743.12)	2.37162e+06	(1725637.22 to 3136186.66)	12368.1	(9004.31 to 16369.85)
Denmark		66264.2	(49277.02 to 87373.81)	4904.42	(3645.13 to 6462.96)	84000.5	(62513.94 to 109869.04)	6358.28	(4728.91 to 8314.31)
Djibouti		11038	(8161.81 to 14358.79)	12793	(9469.53 to 16664.69)	50657.7	(38011.41 to 65494.88)	15704.9	(11786.82 to 20318.47)
Dominica		2307.65	(1677.85 to 3038.76)	15024.8	(10936.7 to 19776.04)	2735.72	(1988.16 to 3620.99)	16609	(12068.65 to 21984.61)
Dominican Republic		216109	(157100.71 to 286375.05)	13026.1	(9476.79 to 17195.94)	422385	(318559.62 to 545485.33)	14762.7	(11137.15 to 19059.4)
Ecuador		411386	(309423.74 to 529321.19)	18073.6	(13618.62 to 23248.24)	955696	(717582.61 to 1229366.22)	20398.5	(15321.06 to 26241.91)
Egypt		3.24359e+06	(2466436.27 to 4131385.93)	26560.2	(20237.5 to 33781.28)	8.50048e+06	(6600576.76 to 10611388.12)	33612.1	(26131.22 to 41904.14)
El Salvador		175401	(128706.83 to 230309.26)	15019.9	(11043.12 to 19718.24)	325940	(244053.5 to 422749.44)	18446.8	(13815.11 to 23927.65)
Equatorial Guinea		10171.2	(7437.36 to 13397.68)	11380.2	(8328.91 to 14986.02)	44210.2	(31810.47 to 58392)	13172.7	(9484.18 to 17402.17)
Eritrea		87898	(65562.08 to 114358.37)	12402	(9237.78 to 16168.79)	210267	(157322.8 to 273346.56)	13563	(10150.6 to 17644.86)
Estonia		32413.2	(23844.49 to 42915.51)	8128.12	(5973.67 to 10768.58)	27456	(20511.11 to 35897.31)	8931.15	(6659.77 to 11668.03)
Eswatini		26583.6	(20111.35 to 34034.72)	15624.9	(11841.64 to 20033.79)	51147.3	(38892.66 to 65575.74)	17251.4	(13137.83 to 22113)
Ethiopia		1.11079e+06	(815529.9 to 1471486.9)	11062.6	(8136.9 to 14659.66)	3.0991e+06	(2351200.49 to 3994089.41)	12540.4	(9533.47 to 16169.68)
Fiji		31595.1	(24044.09 to 40435.35)	17347.7	(13210.23 to 22178.77)	47767	(36357.05 to 61409.93)	20893.9	(15903.47 to 26859.3)
Finland		66244.4	(48476.15 to 88009.23)	4960.56	(3622.7 to 6590.64)	74860.1	(54945.72 to 99326.54)	6258.38	(4590.7 to 8300.41)
France		870941	(629224.52 to 1169877.33)	5928.91	(4281.52 to 7968.21)	1.20074e+06	(877913.33 to 1592271.68)	8112.77	(5932.02 to 10759.64)
Gabon		20446.1	(14639.16 to 27542.5)	10520.5	(7545.19 to 14165.7)	61082.2	(43976.17 to 81897.7)	13349.1	(9623.32 to 17910.15)
Gambia		27544.3	(20555.42 to 35788.9)	13811.4	(10320.75 to 17959.95)	83735.9	(62230.4 to 109495.68)	15201.1	(11309.58 to 19892.62)
Georgia		225853	(165950.84 to 294877.38)	16380.1	(12037.59 to 21372.2)	148998	(109647.76 to 195195.59)	17405.8	(12800.97 to 22793.49)
Germany		1.13026e+06	(825771.1 to 1504742.52)	5569.35	(4069.3 to 7420.91)	1.39394e+06	(1018724.12 to 1846972.73)	7637.58	(5579.27 to 10119.44)
Ghana		400023	(294059.75 to 528035.87)	12516.9	(9189 to 16557.32)	1.35998e+06	(1014615.11 to 1764366.89)	15664.8	(11694.09 to 20319.5)
Greece		170201	(123524.36 to 228346.52)	6613.95	(4798.92 to 8871.71)	206343	(150182.01 to 274666.42)	8535.15	(6205.96 to 11364.66)
Greenland		953.92	(684.74 to 1296.28)	6459.36	(4641.72 to 8787.47)	940.1	(678.97 to 1280.23)	7281.55	(5258.43 to 9913.28)
Grenada		2264.63	(1647.5 to 2999.23)	12982	(9450.67 to 17168.52)	3897.19	(2845.09 to 5168.52)	15098.1	(11012.01 to 20032.96)
Guam		4632.76	(3387.9 to 6181.73)	13974.8	(10229.52 to 18628.79)	5778.94	(4356.54 to 7489.39)	15574.7	(11729.32 to 20211.87)
Guatemala		257533	(193739.4 to 333851.72)	15762.8	(11895.79 to 20420.81)	770183	(580194.96 to 990965.54)	18605.8	(14035.26 to 23943.27)
Guinea		190330	(143848.62 to 245349.48)	14927.3	(11287.26 to 19233.58)	483550	(365099.24 to 625515.15)	16093.1	(12156.22 to 20818.84)
Guinea-Bissau		27174.4	(20161.86 to 35338.62)	12984.6	(9616.81 to 16889.62)	68705.5	(51145.64 to 88847.18)	14170.7	(10557.99 to 18321.07)
Guyana		24617.6	(17942.91 to 32449.54)	13433.6	(9810.82 to 17714.76)	30826	(23138.65 to 39875.6)	15500.5	(11642.76 to 20051.02)
Haiti		194141	(146273.57 to 250058.86)	13825.9	(10428.01 to 17797.02)	512131	(387105.88 to 661423.2)	14854.7	(11229.27 to 19185.44)
Honduras		161725	(122018.3 to 207643.34)	17376	(13137.39 to 22290.76)	536158	(405557.67 to 687053.8)	19981.5	(15130.66 to 25597.92)
Hungary		296494	(212152.21 to 398391.03)	11076.9	(7930.11 to 14894.74)	326585	(239816.55 to 431410.34)	13573.1	(9918.6 to 17914.22)
Iceland		3969.53	(2878.94 to 5302.92)	6141.55	(4453.44 to 8204.67)	6382.75	(4675.86 to 8438.82)	7722.47	(5653.67 to 10204.1)
India		2.41881e+07	(18598877.27 to 30799586.61)	12816.3	(9861.7 to 16324.41)	5.24241e+07	(40331644.54 to 66714487.43)	14068.2	(10825.23 to 17905.41)
Indonesia		6.77966e+06	(5202668.9 to 8621415.9)	15515.2	(11920.3 to 19725.51)	1.371e+07	(10558134.88 to 17464386.3)	17590.4	(13538.37 to 22414.36)
Iran (Islamic Republic of)		2.68505e+06	(2063680.76 to 3378695.51)	24177.5	(18650.31 to 30397.69)	8.36681e+06	(6539686.14 to 10388927.68)	33179.7	(25882.8 to 41212.01)
Iraq		844181	(641950.9 to 1079113.46)	23613.2	(17991.82 to 30184.81)	2.90569e+06	(2224932.2 to 3663373.07)	28762.2	(22056.16 to 36236.95)
Ireland		55741.4	(40355.21 to 74674.42)	6416.82	(4646.69 to 8598.45)	103688	(76109.37 to 137630.28)	8319.76	(6103.14 to 11038.35)
Israel		110577	(78374.3 to 149038.76)	9287.71	(6586.41 to 12519.69)	277431	(200789.09 to 369418.73)	12242.9	(8854.26 to 16302.84)
Italy		1288871	(938184.99 to 1725820.9)	8862.04	(6452.37 to 11861.51)	1.73501e+06	(1277775.62 to 2291183.15)	12993.7	(9550.19 to 17141.61)
Jamaica		73988.2	(53694.37 to 97760.29)	13915.1	(10125.73 to 18363.89)	127956	(93557.33 to 168966.18)	16475.8	(12051.52 to 21754.45)
Japan		1.45885e+06	(1070572.91 to 1950427.46)	4393.68	(3225.48 to 5855)	1.27103e+06	(936503.45 to 1691077.74)	4751.64	(3499.65 to 6312.65)
Jordan		175959	(133222.76 to 223935.35)	24730.3	(18821.07 to 31483.65)	951378	(733776.58 to 1193602.45)	32098.9	(24781.18 to 40241.72)
Kazakhstan		487754	(351916.82 to 651640.68)	12199.6	(8802.77 to 16304.92)	753013	(558724.47 to 986344.27)	15102.7	(11204.47 to 19775.41)
Kenya		648853	(493243.46 to 828677.96)	14777.6	(11247.66 to 18895.39)	2.05521e+06	(1582069.23 to 2629862.99)	17142.6	(13225.88 to 21925.97)
Kiribati		2799.93	(2136.43 to 3597.92)	16381.5	(12520.9 to 21032.72)	5814.97	(4430.07 to 7440.78)	18867.9	(14383.37 to 24131.39)
Kuwait		113343	(86485.43 to 143506.1)	28745	(22017.48 to 36326.62)	591004	(461398.29 to 731769.64)	36147.7	(28152.87 to 44800.34)
Kyrgyzstan		153759	(114177.69 to 199547.09)	15924.8	(11833.32 to 20677.61)	296112	(223734.32 to 381244.45)	17180.4	(12984.43 to 22120.56)
Lao People's Democratic Republic		88538.6	(64372.89 to 117466.72)	10215.6	(7432.14 to 13581.64)	212229	(154477.03 to 281694.23)	11083	(8069.82 to 14707.96)
Latvia		52877.7	(38765.82 to 69997.12)	7776.91	(5697.04 to 10299.73)	38410.8	(28742.53 to 50371.98)	8830.91	(6596.56 to 11581.07)
Lebanon		172188	(130908.09 to 219133.8)	24064.1	(18308.95 to 30607.19)	483001	(372870.1 to 609177.5)	30724.5	(23695.02 to 38792.9)
Lesotho		41869.8	(30993.4 to 54801.08)	11888.6	(8799.71 to 15580.81)	63147.9	(47612.5 to 81440.32)	13469.8	(10173.43 to 17365.97)
Liberia		71562.2	(53081.57 to 93579.98)	14393.1	(10683.96 to 18833.91)	205835	(154252.13 to 266402.75)	15923.2	(11942.19 to 20602.38)
Libya		191446	(146092.18 to 243577.71)	24720.8	(18889.64 to 31473.88)	638243	(493146.93 to 799484.49)	30917	(23852.21 to 38766.53)
Lithuania		68850	(50638 to 90551.9)	7296.34	(5362.59 to 9596.23)	50348.8	(37536.25 to 65749.9)	8080.92	(6020.71 to 10559.37)
Luxembourg		6066.46	(4422.1 to 8141.42)	5972.38	(4351.51 to 8015.11)	13358.6	(9726.91 to 17846.97)	7948.85	(5787.25 to 10609.31)
Madagascar		295202	(216460.26 to 386696.27)	12431.7	(9107.71 to 16322.39)	918342	(685797.56 to 1194651.59)	14022.9	(10476.37 to 18257.46)
Malawi		249842	(186176.58 to 326088.83)	12552.3	(9354.52 to 16398.37)	620880	(464152.13 to 806366.63)	14164.8	(10593.8 to 18442.72)
Malaysia		722886	(542253.86 to 936506.49)	17331.2	(13028.96 to 22421.04)	1.68737e+06	(1287209.56 to 2161575.03)	20016.2	(15275.21 to 25649.92)
Maldives		6210.48	(4685.46 to 7991.59)	15383.3	(11636.57 to 19797.02)	21174.1	(16087.4 to 27163.56)	17333.5	(13159.57 to 22248.94)
Mali		257989	(195137.69 to 330789.66)	14768.4	(11185.92 to 18928.84)	778516	(585091.03 to 1004774.43)	16422.2	(12351.85 to 21211.13)
Malta		7653.4	(5480.23 to 10378.17)	7662.43	(5489.34 to 10389.47)	10125.3	(7351.92 to 13397.86)	9679.1	(7022.6 to 12793.29)
Marshall Islands		1109.6	(826.89 to 1444.87)	13299.1	(9912.88 to 17277.09)	2164.79	(1596.93 to 2840.46)	15016.4	(11082.64 to 19697.89)
Mauritania		73068.3	(55107.94 to 93784.84)	17378.1	(13135.92 to 22318.32)	196655	(149183.94 to 252104.49)	20351.5	(15462.51 to 26098.95)
Mauritius		37583.8	(27657.49 to 49631.39)	12992.5	(9572.27 to 17151.75)	51927.3	(38095.61 to 67901.97)	15620.5	(11457.04 to 20432.66)
Mexico		3.0096e+06	(2222601.14 to 3923466.17)	15435.2	(11425.93 to 20119.41)	6.24704e+06	(4700560.22 to 8063653.07)	17521.8	(13178.45 to 22618.48)
Micronesia (Federated States of)		2727.14	(2005.81 to 3577.67)	13630.3	(10040.91 to 17874.21)	3901.09	(2872.82 to 5116.09)	15808.8	(11658.09 to 20727.74)
Monaco		516.99	(375.08 to 694.84)	6786.15	(4917.1 to 9120.23)	683.23	(493.94 to 911.01)	8830.28	(6378.59 to 11783.75)
Mongolia		61524.5	(44989.82 to 81337.18)	13573.6	(9920.4 to 17928.75)	127237	(95691.96 to 164416.22)	14362.8	(10799.39 to 18548.06)
Montenegro		16830.2	(12083.43 to 22802.67)	10809.5	(7764.04 to 14643.87)	20135.8	(14499.42 to 27069.97)	13074.1	(9401.3 to 17557.44)
Morocco		1.28573e+06	(977491.89 to 1639414.92)	22364.7	(17026.46 to 28534.73)	2.84924e+06	(2183496.35 to 3594873.51)	28983.3	(22205.53 to 36566.61)
Mozambique		324324	(239546.19 to 423656.51)	11305.4	(8348.81 to 14773.67)	828642	(606882.39 to 1085297.94)	12404.9	(9087.51 to 16281.21)
Myanmar		1.39895e+06	(1063984.96 to 1793418.59)	14894	(11334.37 to 19091.03)	2.50108e+06	(1905805.19 to 3189162.13)	16619	(12664.47 to 21193.28)
Namibia		34000	(24998.36 to 45104.3)	11419.9	(8387.87 to 15170.13)	79360.8	(59346.75 to 103478.68)	12577.3	(9411.7 to 16405)
Nauru		303.02	(223.22 to 396.69)	13553	(10012.96 to 17700.07)	389.83	(284.07 to 511.34)	14605.5	(10661.7 to 19127.45)
Nepal		504877	(383098.82 to 652745.83)	12070.7	(9166.54 to 15608.48)	1.11123e+06	(841428.55 to 1442062.44)	12731.3	(9643.29 to 16522.44)
Netherlands		250741	(181965.25 to 335243)	6171.38	(4479 to 8251.47)	300906	(220344.9 to 402094.49)	7836.81	(5733.32 to 10475.35)
New Zealand		52326.4	(37997.16 to 69735.9)	5768.5	(4188.61 to 7688.79)	95521.8	(72190.9 to 122477.89)	7645.24	(5774.73 to 9798.09)
Nicaragua		118314	(87301.28 to 155304.5)	15044.5	(11136.91 to 19713.69)	319597	(236734.42 to 419080.33)	17875	(13246.72 to 23435.29)
Niger		217303	(163280.5 to 281367.37)	14107.3	(10610.21 to 18272.62)	697266	(524830.85 to 898325.51)	15486.9	(11676.74 to 19949.06)
Nigeria		2.60919e+06	(1976852.1 to 3344448.1)	14896.1	(11301.94 to 19170.06)	8.72986e+06	(6682616.15 to 11180796.39)	17187	(13182.95 to 22031.58)
Niue		71.26	(52.5 to 93.71)	14837.7	(10931.99 to 19512.24)	66.06	(48.37 to 87.29)	16661	(12194.95 to 22048.43)
North Macedonia		67400.1	(48224.01 to 90005.74)	13208	(9449.86 to 17636.8)	97985.9	(72825.16 to 126911.8)	16834.2	(12485.98 to 21830.74)
Northern Mariana Islands		2230.22	(1662.98 to 2905.95)	17243.7	(12883.52 to 22407.63)	2275.53	(1699.62 to 2957.17)	18454.8	(13726.56 to 24044.65)
Norway		55345.1	(41560.8 to 72612.34)	5130.39	(3850.78 to 6732.95)	85241.1	(63526.71 to 111073.36)	6674.77	(4971.64 to 8700.65)
Oman		70197.8	(53291.1 to 89426.98)	22618.2	(17204.81 to 28780.5)	334102	(258168.62 to 418960.21)	31636.2	(24453.41 to 39648.83)
Pakistan		2.90739e+06	(2226452.9 to 3721642.42)	13726.9	(10525.03 to 17587.6)	8.52219e+06	(6530686.11 to 10872969.24)	14808.1	(11347.2 to 18895.29)
Palau		577.45	(427.27 to 756.76)	14967.2	(11092.68 to 19613.3)	718.05	(533.71 to 934.16)	17147.7	(12700.14 to 22369.51)
Palestine		92865.6	(70458.33 to 117910.54)	24185.7	(18387.14 to 30706.14)	358815	(275518.52 to 454117.6)	29586.7	(22790.47 to 37392.01)
Panama		82246.2	(60433.84 to 109013.24)	14572.9	(10719.89 to 19321.15)	186532	(138243.16 to 244398.6)	17433.2	(12920.29 to 22842.99)
Papua New Guinea		99662.4	(72591.13 to 130296.73)	11668.3	(8514 to 15241.35)	330918	(243076.66 to 434656.05)	13235.9	(9726.3 to 17378.7)
Paraguay		107405	(77554.37 to 144456.31)	12542.3	(9073.77 to 16859.78)	273038	(200757.34 to 357842.33)	14736.5	(10840.75 to 19301.78)
Peru		541175	(388203.83 to 728702.3)	10967.1	(7884.48 to 14782.32)	1.25958e+06	(947020.88 to 1627340.41)	12893.4	(9692.08 to 16657.12)
Philippines		1.81659e+06	(1362740.66 to 2357835.98)	13059.7	(9810.86 to 16937)	4.03178e+06	(3040617.49 to 5201846.81)	14261	(10760.55 to 18401.96)
Poland		1.0025e+06	(739888.18 to 1339384.24)	10304.1	(7597.2 to 13765.23)	1.13719e+06	(861707.37 to 1475601.63)	11587.7	(8759 to 15046.93)
Portugal		205752	(147669.56 to 279256.48)	8095.44	(5809 to 10988.93)	285427	(210624.23 to 381113.72)	11150.4	(8187.89 to 14880.16)
Puerto Rico		161877	(119867.51 to 211885.17)	16968	(12561.72 to 22208.47)	151206	(115390.81 to 193233.02)	18866.9	(14360.56 to 24152.75)
Qatar		21520.1	(16531.36 to 27311.21)	27331.8	(21026.45 to 34611.64)	218892	(171100.58 to 270931.21)	35943	(28062.94 to 44505.36)
Republic of Korea		755665	(537448 to 1024482.9)	6121.69	(4356.26 to 8308.5)	904150	(647440.4 to 1228425.92)	7197.16	(5160.22 to 9762.15)
Republic of Moldova		107534	(77731.27 to 144334.48)	9386.71	(6782.97 to 12599.24)	109450	(80814.86 to 144499.99)	11154.1	(8215.76 to 14715.21)
Romania		624127	(446370.58 to 841429.04)	11085.2	(7923.09 to 14943.39)	569739	(425103.73 to 737329.31)	12720.2	(9478.84 to 16467.68)
Russian Federation		3.5927e+06	(2588948.85 to 4797037.6)	9429.76	(6802.36 to 12581.87)	4.08361e+06	(3028737.42 to 5340151.88)	10786.6	(7985.54 to 14115.83)
Rwanda		140970	(102192.21 to 190308.76)	9848.07	(7140.39 to 13321.2)	358970	(263727.42 to 473558.08)	11021.5	(8104.31 to 14531.31)
Saint Kitts and Nevis		1305.35	(960.42 to 1734.15)	14609.4	(10791.17 to 19360.56)	2761.33	(2026.44 to 3596.31)	16773.5	(12300.33 to 21856.43)
Saint Lucia		3487.98	(2514.69 to 4717.51)	11574.8	(8362.93 to 15636.03)	6235.64	(4552.27 to 8210.61)	12803.4	(9334.94 to 16866.47)
Saint Vincent and the Grenadines		3175.55	(2344.83 to 4202.54)	13859.3	(10268.07 to 18348.32)	4392.71	(3216.07 to 5804.63)	15324.4	(11212.07 to 20258.09)
Samoa		4686.07	(3431.79 to 6163.41)	14920.6	(10952.23 to 19587.51)	7094.03	(5175.35 to 9355.13)	15715.1	(11486.43 to 20716.66)
San Marino		412.81	(297.48 to 554.56)	6600.65	(4755.4 to 8865.28)	655.76	(474.09 to 881.77)	8508.66	(6150.9 to 11418)
Sao Tome and Principe		3196.24	(2356.72 to 4201.17)	14341.6	(10581.95 to 18833.01)	8258.01	(6076.7 to 10837.97)	15771.5	(11606.26 to 20717.9)
Saudi Arabia		664148	(505585.47 to 845944.61)	22917	(17484.09 to 29180.41)	3.45631e+06	(2658584.71 to 4322682.46)	32092.1	(24671.18 to 40124.94)
Senegal		250227	(188577.53 to 321862.5)	16621.9	(12560.1 to 21362.22)	659336	(497046.14 to 844962.34)	18527	(13990.6 to 23753.44)
Serbia		382544	(279701.47 to 499306.87)	15966	(11671.67 to 20836.6)	421000	(318732.96 to 541503.28)	19252.6	(14565.27 to 24775.19)
Seychelles		2616.92	(1963.41 to 3380.58)	16052.5	(12062.16 to 20756.77)	4593.68	(3434.14 to 5985.75)	17898.7	(13361.44 to 23334.92)
Sierra Leone		113984	(83870.88 to 148922.82)	12429	(9138.24 to 16261.31)	285375	(211454.77 to 373953.67)	13946.1	(10341.51 to 18279.7)
Singapore		82022.5	(60482.6 to 107728.4)	8681.25	(6404.68 to 11405.35)	158226	(117667.93 to 207826.99)	9795.7	(7282.56 to 12828.38)
Slovakia		111257	(82199.05 to 147670.97)	8205.6	(6058.71 to 10894.26)	141707	(105298.23 to 186167.82)	10083.4	(7472.04 to 13253.93)
Slovenia		47213.7	(34417.96 to 63609.85)	9191.02	(6703.06 to 12374.66)	52932.7	(39020.5 to 69932.35)	11183.1	(8234.14 to 14783.2)
Solomon Islands		8083.87	(5963.39 to 10565.3)	12925.8	(9569.62 to 16871.07)	23319.7	(17280.83 to 30611.55)	14426.7	(10698.29 to 18934.05)
Somalia		233000	(176765.54 to 300308.11)	14946.2	(11344.08 to 19263.17)	685485	(518235.56 to 876587.91)	16037.5	(12128.46 to 20508.24)
South Africa		1.22137e+06	(924280.01 to 1573578.9)	13886.9	(10506.65 to 17911.84)	2.44563e+06	(1866991.48 to 3101470.94)	15503.9	(11835.89 to 19652.48)
South Sudan		163375	(122110.9 to 211504.47)	14580.8	(10898.99 to 18880.7)	348664	(262671.09 to 449853.08)	16659.2	(12567.62 to 21510.75)
Spain		695723	(497966.88 to 943960.82)	7250.06	(5188.76 to 9834.95)	1.10864e+06	(819231.92 to 1450781.07)	10096.7	(7459.11 to 13244.52)
Sri Lanka		727634	(553387.52 to 934989.37)	16631.1	(12649.35 to 21372.27)	1.07177e+06	(807995.36 to 1378716.66)	18361.9	(13834 to 23633.14)
Sudan		677407	(513609.83 to 867859.75)	16192.4	(12291.65 to 20757.77)	2.19503e+06	(1667631.22 to 2804688.16)	20932.6	(15917.68 to 26747.38)
Suriname		11519.9	(8393.89 to 15301.59)	12892.5	(9404.98 to 17115.78)	22812.2	(16724.95 to 30035.99)	15370	(11261.46 to 20241.49)
Sweden		121775	(89800.19 to 161954.31)	5674.48	(4179.05 to 7545.04)	166011	(122205.79 to 218101.11)	7157.99	(5265.91 to 9406.98)
Switzerland		106476	(77687.77 to 140911.32)	5770.13	(4203.97 to 7638.09)	158389	(115864.86 to 211465.68)	7491.77	(5476.81 to 9994.57)
Syrian Arab Republic		562619	(427302.45 to 719804.98)	23591.7	(17980.95 to 30184.02)	1.10663e+06	(853235.85 to 1393267.7)	29645.7	(22821.35 to 37299.4)
Taiwan (Province of China)		756826	(570746.89 to 980287.9)	14137.5	(10663.08 to 18316.57)	1.10008e+06	(831585.35 to 1414584.65)	17140.6	(12936.33 to 22029.92)
Tajikistan		158103	(116536.71 to 205912.01)	15003.8	(11086.33 to 19560.57)	410841	(307422.72 to 531703.06)	16576.7	(12413.58 to 21446.42)
Thailand		2.12857e+06	(1589432.64 to 2741960.28)	14108.2	(10548.22 to 18186.61)	2.96316e+06	(2216842.05 to 3847380.46)	16319.8	(12190.48 to 21212.84)
Timor-Leste		24823.2	(18808.61 to 32089.03)	14394.2	(10906.08 to 18628.92)	46085	(35046.01 to 59346.12)	15227.2	(11611.43 to 19602.45)
Togo		93895	(68842.12 to 123112.45)	12317.6	(9039.73 to 16165.86)	301305	(223768.67 to 392373.61)	14647.3	(10875.24 to 19069.45)
Tokelau		44.8	(33.04 to 58.49)	13646.9	(10086.47 to 17803.7)	50.77	(37.25 to 66.6)	15749.2	(11548.49 to 20668.22)
Tonga		3084.15	(2289.97 to 4022.15)	15753.5	(11724.52 to 20537)	4177.67	(3078.83 to 5471.27)	17437.9	(12862.61 to 22842.05)
Trinidad and Tobago		37766.6	(27274.28 to 50649.95)	12788.7	(9237.23 to 17153.69)	54228.1	(39205.08 to 72292.98)	14908.6	(10780.92 to 19874.64)
Tunisia		411870	(312156.01 to 529160.64)	22159.5	(16849.65 to 28429.75)	918915	(705927.35 to 1161052.63)	28048.9	(21497.71 to 35479.77)
Turkey		2.85901e+06	(2151816 to 3655563.11)	21816.5	(16462.88 to 27888.22)	6.1535e+06	(4716898.69 to 7783077.12)	27182.3	(20821.69 to 34412.01)
Turkmenistan		125708	(93772.22 to 162493.77)	15779.6	(11766.22 to 20405.33)	222829	(165586.3 to 287415.09)	17800.4	(13228.34 to 22961.69)
Tuvalu		318.67	(236.8 to 415.26)	13274.7	(9867.28 to 17292.1)	425.25	(316.89 to 558.8)	15444.9	(11518.89 to 20284.92)
Uganda		341166	(248502.91 to 452294.77)	10419.8	(7599.18 to 13853.34)	1.0585e+06	(777728.66 to 1399603.46)	11646.6	(8574.59 to 15394.33)
Ukraine		1.21987e+06	(867887.43 to 1651477.51)	9273.22	(6597.9 to 12551.18)	1.19341e+06	(882321.09 to 1570506.57)	10443.6	(7711 to 13741.74)
United Arab Emirates		79004.2	(59667.37 to 101121.52)	24022.8	(18245.28 to 30752.36)	626935	(489552.07 to 779100.93)	31860.7	(24658.66 to 39707.55)
United Kingdom		848275	(637842.79 to 1102182.52)	5808.45	(4362.67 to 7549.87)	1.32537e+06	(1005818.66 to 1699655.01)	8190.51	(6206.71 to 10505.55)
United Republic of Tanzania		691565	(513660.92 to 898246.82)	13148.2	(9771.38 to 17122.88)	2.03057e+06	(1517451.38 to 2649091.74)	15003.5	(11218.73 to 19598)
United States Virgin Islands		3773.86	(2729.2 to 5079.73)	6762.64	(5024.25 to 8874.04)	6.71267e+06	(5126556.23 to 8633725.52)	8593.6	(6563 to 11049.02)
United States of America		4.66715e+06	(3467581.07 to 6127479.52)	12748.1	(9206.45 to 17160.72)	2833.2	(2133.41 to 3679.02)	15251	(11466.32 to 19826.63)
Uruguay		53938.9	(38376.9 to 73246.21)	7179.87	(5108.36 to 9750.35)	75629.6	(55008.32 to 101317.94)	8735.53	(6349.73 to 11701.78)
Uzbekistan		698805	(520232.28 to 914180.35)	16005.8	(11928.38 to 20904.05)	1.65652e+06	(1234987.73 to 2143393.33)	18074.5	(13477.37 to 23389.04)
Vanuatu		4813.06	(3605.93 to 6206.23)	15485.6	(11627.99 to 19943.64)	13418.3	(10214.23 to 17116.4)	18220.5	(13888.65 to 23245.47)
Venezuela (Bolivarian Republic of)		638424	(465122.74 to 843961.83)	14296.4	(10432.69 to 18886.58)	1.23133e+06	(903249.07 to 1611481.51)	17096.1	(12522.96 to 22385.83)
Viet Nam		2.26503e+06	(1700078.35 to 2920807.04)	14902.7	(11200.29 to 19204.55)	4.36702e+06	(3284652.61 to 5620022.76)	15954.9	(11988.29 to 20538.32)
Yemen		467932	(355036.8 to 598021.67)	19049.8	(14466.1 to 24349.53)	1.78132e+06	(1355904.59 to 2271647.87)	23019.8	(17558.23 to 29324.05)
Zambia		200936	(149303.92 to 262871.17)	12867.5	(9562.11 to 16883.99)	648933	(487384.38 to 837671.5)	14747.2	(11077.74 to 19060.99)
Zimbabwe		276629	(208076.81 to 357870.25)	13328.7	(10027.3 to 17271.82)	540906	(405822.16 to 696873.55)	14383.4	(10792.43 to 18543.03)
Afghanistan	Deaths	10.01	(4.55 to 19.28)	0.51	(0.23 to 0.99)	28.79	(11.72 to 57.56)	0.48	(0.19 to 0.97)
Albania		2.17	(1.26 to 3.5)	0.32	(0.19 to 0.51)	1.62	(0.86 to 2.75)	0.24	(0.13 to 0.41)
Algeria		6.76	(3.15 to 12.57)	0.16	(0.07 to 0.29)	22.74	(10.98 to 42.81)	0.19	(0.09 to 0.36)
American Samoa		0.05	(0.02 to 0.1)	0.55	(0.26 to 1.03)	0.1	(0.05 to 0.18)	0.83	(0.42 to 1.44)
Andorra		0.1	(0.05 to 0.18)	0.65	(0.32 to 1.19)	0.16	(0.07 to 0.27)	0.54	(0.26 to 0.94)
Angola		10.73	(4.27 to 23.18)	0.6	(0.24 to 1.26)	31.09	(12.31 to 65.3)	0.5	(0.2 to 1.03)
Antigua and Barbuda		0.06	(0.03 to 0.1)	0.41	(0.22 to 0.72)	0.08	(0.04 to 0.13)	0.28	(0.15 to 0.46)
Argentina		27.52	(13.58 to 48.85)	0.35	(0.17 to 0.62)	25.19	(13.63 to 42.52)	0.2	(0.11 to 0.33)
Armenia		2.4	(1.41 to 3.81)	0.32	(0.19 to 0.5)	1.99	(1.19 to 3.07)	0.24	(0.14 to 0.37)
Australia		11.66	(6.59 to 18.63)	0.26	(0.14 to 0.41)	25.59	(16.2 to 37.19)	0.36	(0.23 to 0.53)
Austria		16.16	(8.18 to 26.93)	0.76	(0.38 to 1.26)	9.97	(5.63 to 16.06)	0.4	(0.23 to 0.65)
Azerbaijan		9.51	(5.04 to 16.34)	0.64	(0.34 to 1.11)	17.06	(8.58 to 30.06)	0.58	(0.29 to 1.03)
Bahamas		0.57	(0.3 to 0.98)	0.94	(0.5 to 1.61)	0.88	(0.46 to 1.54)	0.76	(0.4 to 1.33)
Bahrain		0.18	(0.1 to 0.3)	0.22	(0.12 to 0.36)	0.7	(0.37 to 1.19)	0.2	(0.11 to 0.35)
Bangladesh		70.37	(31.71 to 133.12)	0.38	(0.17 to 0.72)	125.87	(57.66 to 245.83)	0.28	(0.13 to 0.55)
Barbados		0.28	(0.15 to 0.46)	0.46	(0.25 to 0.75)	0.23	(0.12 to 0.38)	0.28	(0.15 to 0.46)
Belarus		4.38	(2.33 to 7.52)	0.17	(0.09 to 0.3)	21.74	(10.24 to 39.22)	0.79	(0.37 to 1.41)
Belgium		19.13	(9.56 to 32.02)	0.75	(0.37 to 1.25)	17.98	(10.32 to 26.7)	0.59	(0.34 to 0.88)
Belize		0.19	(0.1 to 0.33)	0.67	(0.34 to 1.16)	0.99	(0.53 to 1.61)	0.91	(0.48 to 1.48)
Benin		5.44	(2.33 to 11.14)	0.65	(0.28 to 1.3)	17.58	(8.6 to 33.24)	0.68	(0.33 to 1.27)
Bermuda		0.08	(0.05 to 0.14)	0.47	(0.26 to 0.76)	0.04	(0.02 to 0.05)	0.2	(0.12 to 0.31)
Bhutan		0.43	(0.19 to 0.9)	0.4	(0.18 to 0.85)	0.92	(0.41 to 1.81)	0.47	(0.21 to 0.93)
Bolivia (Plurinational State of)		15.29	(4.43 to 32.61)	1.24	(0.36 to 2.63)	30.71	(12.31 to 60.5)	1.05	(0.42 to 2.06)
Bosnia and Herzegovina		2.75	(1.61 to 4.5)	0.25	(0.15 to 0.41)	2.11	(1.04 to 3.72)	0.23	(0.11 to 0.4)
Botswana		1.13	(0.39 to 2.61)	0.48	(0.17 to 1.08)	2.82	(1.27 to 5.47)	0.43	(0.19 to 0.83)
Brazil		131.83	(73.33 to 212.22)	0.4	(0.22 to 0.64)	216.85	(128.75 to 330.63)	0.34	(0.2 to 0.51)
Brunei Darussalam		0.1	(0.05 to 0.17)	0.19	(0.1 to 0.33)	0.21	(0.11 to 0.37)	0.16	(0.08 to 0.27)
Bulgaria		7.81	(4.65 to 12.27)	0.34	(0.2 to 0.53)	9.19	(4.72 to 15.9)	0.47	(0.24 to 0.81)
Burkina Faso		9.13	(3.5 to 22.33)	0.53	(0.21 to 1.28)	23.96	(10.04 to 52.05)	0.55	(0.23 to 1.18)
Burundi		4.9	(2.29 to 9.08)	0.51	(0.24 to 0.96)	8.36	(4.16 to 15.19)	0.35	(0.17 to 0.64)
Cabo Verde		0.35	(0.18 to 0.61)	0.59	(0.31 to 1.04)	0.7	(0.36 to 1.18)	0.5	(0.26 to 0.84)
Cambodia		15.32	(6.9 to 30.42)	0.75	(0.34 to 1.49)	21.89	(10.4 to 40.98)	0.52	(0.25 to 0.97)
Cameroon		16.47	(8.39 to 27.69)	0.88	(0.45 to 1.47)	50.9	(23.26 to 96.17)	0.8	(0.37 to 1.51)
Canada		23.34	(12.96 to 38.61)	0.3	(0.17 to 0.5)	55.78	(32.69 to 86.71)	0.57	(0.33 to 0.89)
Central African Republic		2.57	(1.21 to 4.88)	0.51	(0.24 to 0.96)	6.13	(2.58 to 12.72)	0.55	(0.23 to 1.13)
Chad		4.84	(1.92 to 10.3)	0.46	(0.19 to 0.97)	16.01	(7.34 to 31.41)	0.55	(0.25 to 1.08)
Chile		28.43	(14.47 to 49.48)	0.91	(0.47 to 1.59)	23.92	(12.96 to 38.4)	0.46	(0.25 to 0.74)
China		628.5	(409.95 to 925.02)	0.24	(0.16 to 0.35)	466.21	(305.33 to 681.46)	0.12	(0.08 to 0.17)
Colombia		16.72	(9.33 to 27.21)	0.25	(0.14 to 0.4)	26.13	(14.86 to 42.04)	0.2	(0.11 to 0.32)
Comoros		0.52	(0.23 to 0.97)	0.64	(0.29 to 1.19)	1.1	(0.55 to 1.95)	0.61	(0.31 to 1.08)
Congo		3	(1.26 to 6.03)	0.73	(0.31 to 1.44)	10.77	(4.03 to 22.69)	0.82	(0.31 to 1.74)
Cook Islands		0.01	(0 to 0.02)	0.25	(0.11 to 0.49)	0.01	(0 to 0.02)	0.23	(0.1 to 0.45)
Costa Rica		3.58	(2.01 to 5.73)	0.59	(0.33 to 0.95)	8.34	(4.71 to 13.34)	0.62	(0.35 to 0.99)
Coted'Ivoire		7.93	(3.64 to 15.68)	0.39	(0.18 to 0.77)	24.39	(10.93 to 46.79)	0.44	(0.2 to 0.84)
Croatia		5.54	(2.9 to 9.45)	0.43	(0.22 to 0.73)	2.36	(1.23 to 4.16)	0.21	(0.11 to 0.36)
Cuba		10.8	(5.92 to 18.16)	0.39	(0.21 to 0.65)	11.55	(6.25 to 18.35)	0.37	(0.2 to 0.59)
Cyprus		0.85	(0.35 to 1.69)	0.42	(0.17 to 0.84)	1.06	(0.51 to 1.92)	0.23	(0.11 to 0.42)
Czechia		9.33	(5.18 to 15.58)	0.31	(0.17 to 0.52)	13.32	(6.83 to 23.51)	0.4	(0.2 to 0.7)
Democratic People's Republic of Korea		11.73	(5.48 to 23.08)	0.22	(0.1 to 0.43)	12.71	(5.81 to 23.12)	0.17	(0.08 to 0.31)
Democratic Republic of the Congo		24.21	(11.38 to 47.01)	0.36	(0.17 to 0.7)	51.97	(21.82 to 105.14)	0.3	(0.13 to 0.61)
Denmark		8.02	(4.16 to 13.88)	0.53	(0.28 to 0.92)	4.33	(2.31 to 7.17)	0.28	(0.15 to 0.47)
Djibouti		0.27	(0.13 to 0.5)	0.38	(0.18 to 0.71)	1.28	(0.6 to 2.45)	0.42	(0.2 to 0.8)
Dominica		0.07	(0.04 to 0.13)	0.54	(0.26 to 0.98)	0.09	(0.04 to 0.17)	0.56	(0.26 to 1)
Dominican Republic		12.76	(5.97 to 23.5)	0.89	(0.42 to 1.63)	24.65	(10.29 to 48.84)	0.88	(0.37 to 1.74)
Ecuador		27.19	(15.08 to 43.2)	1.38	(0.77 to 2.17)	36.69	(21.25 to 59.01)	0.8	(0.46 to 1.29)
Egypt		79.91	(44.55 to 132.26)	0.72	(0.4 to 1.19)	172.32	(96.45 to 278.15)	0.73	(0.41 to 1.18)
El Salvador		7.1	(3.45 to 12.46)	0.72	(0.35 to 1.26)	11.98	(5.73 to 21.32)	0.69	(0.33 to 1.22)
Equatorial Guinea		0.32	(0.14 to 0.61)	0.4	(0.17 to 0.76)	1.67	(0.66 to 3.59)	0.57	(0.23 to 1.22)
Eritrea		2.84	(1.39 to 5.11)	0.47	(0.23 to 0.85)	6.25	(3.06 to 12.06)	0.45	(0.22 to 0.86)
Estonia		1.24	(0.64 to 2.19)	0.3	(0.15 to 0.52)	2.24	(1.15 to 3.84)	0.63	(0.33 to 1.08)
Eswatini		1.23	(0.52 to 2.49)	0.84	(0.36 to 1.66)	2.59	(1.08 to 5.34)	0.98	(0.41 to 2.01)
Ethiopia		39.03	(17.79 to 75.08)	0.47	(0.21 to 0.91)	66.87	(37.39 to 112.69)	0.31	(0.18 to 0.53)
Fiji		0.5	(0.23 to 0.93)	0.29	(0.13 to 0.54)	0.76	(0.36 to 1.37)	0.33	(0.16 to 0.6)
Finland		7.33	(3.9 to 12.24)	0.49	(0.26 to 0.82)	6.47	(3.57 to 10.31)	0.48	(0.27 to 0.77)
France		103.86	(52.77 to 174.81)	0.71	(0.36 to 1.19)	44.77	(25.63 to 71.14)	0.26	(0.15 to 0.41)
Gabon		0.88	(0.4 to 1.77)	0.53	(0.25 to 1.06)	3.2	(1.4 to 6.44)	0.77	(0.34 to 1.54)
Gambia		0.94	(0.45 to 1.75)	0.57	(0.28 to 1.04)	4.23	(1.67 to 8.03)	0.86	(0.34 to 1.61)
Georgia		4.85	(2.64 to 8.04)	0.37	(0.2 to 0.6)	2.07	(1.14 to 3.4)	0.22	(0.12 to 0.36)
Germany		210.52	(109.25 to 354.19)	0.99	(0.52 to 1.67)	112.94	(64.22 to 173.89)	0.54	(0.31 to 0.83)
Ghana		18.55	(9.09 to 34.07)	0.65	(0.32 to 1.2)	59.99	(27.82 to 111.5)	0.76	(0.35 to 1.42)
Greece		6.15	(3.36 to 9.99)	0.23	(0.13 to 0.37)	8.5	(4.91 to 13.05)	0.28	(0.16 to 0.44)
Greenland		0.17	(0.07 to 0.3)	1.31	(0.58 to 2.35)	0.15	(0.07 to 0.28)	1.18	(0.56 to 2.22)
Grenada		0.08	(0.04 to 0.14)	0.52	(0.27 to 0.9)	0.12	(0.06 to 0.19)	0.44	(0.23 to 0.72)
Guam		0.11	(0.05 to 0.21)	0.37	(0.18 to 0.7)	0.19	(0.1 to 0.33)	0.48	(0.25 to 0.83)
Guatemala		22.89	(12.07 to 38.97)	1.62	(0.86 to 2.77)	50.52	(27.12 to 85.69)	1.34	(0.72 to 2.27)
Guinea		10.99	(5.7 to 19.62)	0.94	(0.49 to 1.67)	25.07	(12.56 to 45.11)	0.92	(0.47 to 1.64)
Guinea-Bissau		1.79	(0.9 to 3.28)	0.97	(0.5 to 1.77)	3.7	(1.76 to 6.63)	0.87	(0.41 to 1.56)
Guyana		1.46	(0.71 to 2.56)	0.96	(0.47 to 1.68)	2.24	(1.06 to 4.06)	1.16	(0.55 to 2.1)
Haiti		12.92	(5.06 to 25.64)	1.05	(0.42 to 2.06)	20.97	(8.27 to 44.8)	0.65	(0.26 to 1.39)
Honduras		10.68	(5.09 to 19.86)	1.33	(0.64 to 2.46)	28.69	(10.85 to 61.02)	1.18	(0.45 to 2.51)
Hungary		35.21	(17.39 to 61.05)	1.19	(0.59 to 2.06)	10.2	(5.15 to 18.28)	0.34	(0.17 to 0.6)
Iceland		0.12	(0.06 to 0.2)	0.2	(0.11 to 0.34)	0.16	(0.09 to 0.27)	0.18	(0.1 to 0.3)
India		544.63	(299.58 to 927.75)	0.31	(0.17 to 0.53)	1134.27	(613.04 to 1981.74)	0.31	(0.17 to 0.55)
Indonesia		244.65	(126.75 to 443.13)	0.6	(0.31 to 1.09)	444.25	(228.99 to 787.2)	0.56	(0.29 to 0.99)
Iran (Islamic Republic of)		25.87	(14.25 to 44.27)	0.27	(0.15 to 0.46)	57.92	(35.53 to 89.96)	0.22	(0.14 to 0.35)
Iraq		9.76	(4.98 to 17.81)	0.32	(0.17 to 0.59)	25.44	(12.79 to 45.05)	0.26	(0.13 to 0.47)
Ireland		2.31	(1.2 to 3.84)	0.27	(0.14 to 0.45)	5	(2.81 to 7.9)	0.33	(0.19 to 0.52)
Israel		3.52	(1.82 to 5.87)	0.31	(0.16 to 0.52)	5.59	(3.16 to 8.7)	0.23	(0.13 to 0.36)
Italy		84.66	(49.06 to 131.21)	0.56	(0.32 to 0.86)	29.9	(18.68 to 43.03)	0.17	(0.11 to 0.25)
Jamaica		1.02	(0.54 to 1.78)	0.23	(0.12 to 0.4)	2.06	(1 to 3.48)	0.27	(0.13 to 0.46)
Japan		45.62	(28.11 to 71.18)	0.12	(0.07 to 0.18)	30.89	(18.54 to 49.13)	0.09	(0.05 to 0.14)
Jordan		0.99	(0.48 to 1.84)	0.17	(0.08 to 0.32)	3.21	(1.62 to 5.63)	0.11	(0.06 to 0.2)
Kazakhstan		14.45	(8.66 to 22.73)	0.41	(0.24 to 0.64)	59.67	(30.61 to 103.36)	1.14	(0.58 to 1.97)
Kenya		17.68	(7.89 to 38.45)	0.5	(0.22 to 1.12)	75.95	(38.67 to 140.56)	0.74	(0.38 to 1.36)
Kiribati		0.12	(0.06 to 0.23)	0.78	(0.37 to 1.48)	0.23	(0.11 to 0.43)	0.77	(0.36 to 1.45)
Kuwait		0.42	(0.26 to 0.65)	0.14	(0.09 to 0.21)	1.06	(0.59 to 1.68)	0.06	(0.03 to 0.1)
Kyrgyzstan		5.92	(3.05 to 10.2)	0.73	(0.37 to 1.25)	13.3	(6.51 to 23.99)	0.81	(0.4 to 1.46)
Lao People's Democratic Republic		3.08	(1.49 to 5.68)	0.4	(0.2 to 0.73)	4.89	(2.44 to 8.96)	0.27	(0.13 to 0.49)
Latvia		2.32	(1.2 to 3.97)	0.32	(0.17 to 0.55)	4.11	(2.05 to 7.3)	0.79	(0.39 to 1.39)
Lebanon		1.04	(0.48 to 1.93)	0.16	(0.07 to 0.29)	1.55	(0.8 to 2.76)	0.1	(0.05 to 0.18)
Lesotho		1.28	(0.39 to 3.05)	0.39	(0.12 to 0.92)	3.75	(1.64 to 7.29)	0.9	(0.39 to 1.76)
Liberia		2.86	(1.37 to 5.4)	0.7	(0.34 to 1.31)	9.85	(4.88 to 17.66)	0.81	(0.4 to 1.46)
Libya		2.19	(1.04 to 4.33)	0.34	(0.16 to 0.66)	10.82	(5.45 to 19.39)	0.5	(0.25 to 0.9)
Lithuania		2.94	(1.48 to 5.15)	0.3	(0.15 to 0.53)	5.74	(2.85 to 10.09)	0.79	(0.39 to 1.38)
Luxembourg		0.79	(0.41 to 1.34)	0.76	(0.39 to 1.28)	0.65	(0.35 to 1.08)	0.33	(0.18 to 0.56)
Madagascar		8.99	(4.78 to 15.67)	0.45	(0.24 to 0.78)	24.01	(11.57 to 45.49)	0.4	(0.19 to 0.77)
Malawi		9.23	(4.74 to 16.46)	0.55	(0.28 to 0.98)	20.26	(9.57 to 38.39)	0.54	(0.26 to 1.02)
Malaysia		5.46	(2.98 to 9.2)	0.15	(0.08 to 0.26)	15.19	(8.27 to 25.41)	0.19	(0.1 to 0.32)
Maldives		0.07	(0.03 to 0.14)	0.21	(0.08 to 0.42)	0.09	(0.04 to 0.17)	0.08	(0.04 to 0.15)
Mali		10.58	(5.23 to 18.31)	0.67	(0.33 to 1.16)	31.46	(15.28 to 55.48)	0.74	(0.36 to 1.29)
Malta		0.3	(0.15 to 0.53)	0.28	(0.14 to 0.49)	0.36	(0.2 to 0.59)	0.3	(0.17 to 0.49)
Marshall Islands		0.03	(0.02 to 0.07)	0.48	(0.21 to 0.9)	0.07	(0.03 to 0.15)	0.51	(0.21 to 1.04)
Mauritania		3.09	(1.27 to 6.92)	0.84	(0.35 to 1.85)	7.12	(3.58 to 12.95)	0.82	(0.41 to 1.49)
Mauritius		0.51	(0.31 to 0.82)	0.2	(0.12 to 0.32)	0.54	(0.27 to 0.97)	0.15	(0.07 to 0.27)
Mexico		194.55	(105.61 to 314.43)	1.21	(0.66 to 1.95)	340.2	(196.53 to 509.98)	0.92	(0.53 to 1.38)
Micronesia (Federated States of)		0.12	(0.05 to 0.22)	0.64	(0.29 to 1.23)	0.14	(0.06 to 0.29)	0.59	(0.25 to 1.18)
Monaco		0.06	(0.03 to 0.1)	0.6	(0.29 to 1.09)	0.08	(0.04 to 0.14)	0.84	(0.42 to 1.51)
Mongolia		6.78	(3.81 to 11.25)	1.77	(1 to 2.92)	11.79	(6.98 to 18.6)	1.3	(0.77 to 2.06)
Montenegro		0.38	(0.22 to 0.66)	0.25	(0.14 to 0.44)	0.42	(0.24 to 0.7)	0.24	(0.14 to 0.4)
Morocco		6.66	(2.55 to 14.18)	0.13	(0.05 to 0.27)	19.17	(7.25 to 40.85)	0.19	(0.07 to 0.41)
Mozambique		8.55	(4.44 to 14.43)	0.34	(0.18 to 0.57)	20.29	(8.9 to 37.86)	0.35	(0.15 to 0.66)
Myanmar		21.6	(5.83 to 46.13)	0.26	(0.07 to 0.55)	27.83	(10.15 to 53.14)	0.18	(0.07 to 0.35)
Namibia		0.92	(0.33 to 2.15)	0.36	(0.13 to 0.83)	1.82	(0.73 to 4.05)	0.31	(0.13 to 0.69)
Nauru		0.01	(0.01 to 0.03)	0.7	(0.29 to 1.37)	0.02	(0.01 to 0.04)	0.64	(0.23 to 1.37)
Nepal		11.29	(4.63 to 23.02)	0.3	(0.12 to 0.6)	33.44	(15.58 to 64.11)	0.4	(0.19 to 0.77)
Netherlands		12.49	(6.4 to 20.7)	0.3	(0.15 to 0.5)	8.3	(4.73 to 13.06)	0.19	(0.11 to 0.3)
New Zealand		1.72	(1.05 to 2.57)	0.19	(0.12 to 0.29)	3.13	(2.16 to 4.23)	0.24	(0.16 to 0.32)
Nicaragua		3.61	(1.86 to 6.43)	0.56	(0.29 to 1)	9.04	(4.65 to 16.03)	0.53	(0.27 to 0.94)
Niger		8.53	(3.46 to 19.2)	0.63	(0.26 to 1.38)	19.85	(8.75 to 39.9)	0.5	(0.22 to 1.01)
Nigeria		70.87	(29.51 to 146.18)	0.49	(0.21 to 1.01)	193.64	(87.21 to 379.77)	0.43	(0.2 to 0.84)
Niue		0	(0 to 0)	0.42	(0.2 to 0.86)	0	(0 to 0)	0.57	(0.24 to 1.1)
North Macedonia		1.41	(0.84 to 2.19)	0.28	(0.17 to 0.43)	1.42	(0.76 to 2.49)	0.22	(0.12 to 0.38)
Northern Mariana Islands		0.12	(0.05 to 0.23)	1.08	(0.51 to 2.04)	0.1	(0.05 to 0.18)	0.71	(0.35 to 1.25)
Norway		2.13	(1.23 to 3.38)	0.19	(0.11 to 0.3)	2.43	(1.59 to 3.45)	0.17	(0.11 to 0.24)
Oman		0.39	(0.17 to 0.79)	0.15	(0.07 to 0.3)	1.52	(0.74 to 2.83)	0.15	(0.08 to 0.29)
Pakistan		100.35	(43.76 to 217.26)	0.49	(0.21 to 1.07)	281.44	(138.02 to 504.03)	0.5	(0.25 to 0.91)
Palau		0.01	(0 to 0.03)	0.32	(0.12 to 0.69)	0.02	(0.01 to 0.04)	0.43	(0.16 to 0.9)
Palestine		0.66	(0.33 to 1.23)	0.21	(0.1 to 0.38)	1.47	(0.8 to 2.41)	0.13	(0.07 to 0.22)
Panama		1.96	(1.09 to 3.28)	0.39	(0.22 to 0.66)	3.91	(2.12 to 6.59)	0.36	(0.2 to 0.61)
Papua New Guinea		1.12	(0.39 to 2.59)	0.14	(0.05 to 0.32)	2.43	(1.05 to 5.03)	0.1	(0.04 to 0.21)
Paraguay		1.93	(0.99 to 3.43)	0.25	(0.13 to 0.44)	4.35	(2.12 to 7.79)	0.25	(0.12 to 0.44)
Peru		48.04	(22.92 to 85.2)	1.12	(0.54 to 1.99)	75.44	(36.44 to 130.16)	0.78	(0.37 to 1.34)
Philippines		27.23	(15.98 to 45.85)	0.21	(0.13 to 0.36)	54.4	(32.66 to 84.39)	0.2	(0.12 to 0.31)
Poland		17.89	(9.68 to 29.83)	0.18	(0.1 to 0.31)	74.44	(40.97 to 122.34)	0.64	(0.35 to 1.05)
Portugal		23.99	(12.31 to 40.42)	0.92	(0.47 to 1.55)	12.31	(6.87 to 19.47)	0.37	(0.21 to 0.59)
Puerto Rico		6.92	(3.83 to 11.08)	0.73	(0.4 to 1.16)	4.41	(2.51 to 6.71)	0.5	(0.28 to 0.76)
Qatar		0.22	(0.11 to 0.38)	0.34	(0.18 to 0.59)	1.45	(0.78 to 2.47)	0.26	(0.14 to 0.44)
Republic of Korea		39.56	(22.21 to 65.18)	0.37	(0.21 to 0.6)	20.4	(11.87 to 32.73)	0.13	(0.08 to 0.21)
Republic of Moldova		20.65	(9.87 to 37.89)	1.89	(0.91 to 3.47)	23.89	(11.54 to 43.41)	2.11	(1.02 to 3.84)
Romania		32.26	(15.85 to 57.05)	0.57	(0.28 to 1.01)	36.9	(18.6 to 66.75)	0.66	(0.33 to 1.19)
Russian Federation		68.09	(37.98 to 112.74)	0.19	(0.1 to 0.31)	746.21	(393.39 to 1244.61)	1.68	(0.88 to 2.8)
Rwanda		8.32	(3.74 to 15.07)	0.69	(0.31 to 1.25)	14.09	(6.84 to 26.99)	0.48	(0.23 to 0.91)
Saint Kitts and Nevis		0.07	(0.04 to 0.12)	0.93	(0.5 to 1.57)	0.06	(0.03 to 0.1)	0.32	(0.17 to 0.55)
Saint Lucia		0.22	(0.12 to 0.39)	0.88	(0.46 to 1.53)	0.33	(0.17 to 0.56)	0.62	(0.31 to 1.06)
Saint Vincent and the Grenadines		0.07	(0.04 to 0.12)	0.36	(0.19 to 0.62)	0.11	(0.06 to 0.19)	0.37	(0.19 to 0.61)
Samoa		0.12	(0.05 to 0.26)	0.43	(0.17 to 0.88)	0.2	(0.08 to 0.4)	0.47	(0.19 to 0.93)
San Marino		0.03	(0.02 to 0.06)	0.54	(0.25 to 0.98)	0.04	(0.02 to 0.08)	0.43	(0.18 to 0.85)
Sao Tome and Principe		0.13	(0.05 to 0.27)	0.68	(0.26 to 1.43)	0.34	(0.14 to 0.71)	0.7	(0.29 to 1.47)
Saudi Arabia		11.26	(4.55 to 25.6)	0.47	(0.19 to 1.08)	66.62	(31.31 to 120.21)	0.62	(0.29 to 1.12)
Senegal		8.56	(4.36 to 15.19)	0.64	(0.33 to 1.13)	19.57	(9.58 to 35.61)	0.61	(0.3 to 1.11)
Serbia		6.1	(3.09 to 10.78)	0.25	(0.13 to 0.44)	4.84	(2.52 to 8.49)	0.19	(0.1 to 0.34)
Seychelles		0.06	(0.03 to 0.1)	0.42	(0.23 to 0.71)	0.1	(0.05 to 0.18)	0.35	(0.17 to 0.65)
Sierra Leone		3.69	(1.33 to 8.32)	0.49	(0.18 to 1.07)	10.06	(4.95 to 18.51)	0.56	(0.28 to 1.03)
Singapore		0.84	(0.45 to 1.43)	0.1	(0.05 to 0.16)	0.71	(0.41 to 1.15)	0.04	(0.02 to 0.06)
Slovakia		6.81	(3.5 to 12.21)	0.5	(0.26 to 0.89)	7.4	(3.66 to 14.04)	0.44	(0.22 to 0.83)
Slovenia		2.55	(1.32 to 4.43)	0.49	(0.25 to 0.84)	0.99	(0.49 to 1.71)	0.18	(0.09 to 0.3)
Solomon Islands		0.2	(0.06 to 0.45)	0.37	(0.11 to 0.81)	0.79	(0.37 to 1.51)	0.51	(0.24 to 0.97)
Somalia		9.57	(4.6 to 18.41)	0.7	(0.33 to 1.34)	22.94	(10.87 to 43.61)	0.6	(0.29 to 1.14)
South Africa		48.51	(30.84 to 73.99)	0.6	(0.38 to 0.92)	80.86	(49.18 to 129.56)	0.52	(0.32 to 0.84)
South Sudan		4.82	(2.26 to 9.34)	0.52	(0.25 to 1.02)	12.79	(6.2 to 24.43)	0.64	(0.31 to 1.23)
Spain		51.13	(27.09 to 85.81)	0.53	(0.28 to 0.89)	32.87	(18.72 to 51.18)	0.23	(0.13 to 0.36)
Sri Lanka		6.61	(3.25 to 12.32)	0.16	(0.08 to 0.3)	4.35	(1.79 to 8.66)	0.07	(0.03 to 0.14)
Sudan		8.56	(3.87 to 17.19)	0.23	(0.1 to 0.46)	24.99	(10.31 to 50.3)	0.26	(0.11 to 0.52)
Suriname		0.68	(0.32 to 1.25)	0.83	(0.4 to 1.51)	1.12	(0.52 to 2.08)	0.73	(0.34 to 1.37)
Sweden		4.55	(2.58 to 7.31)	0.19	(0.11 to 0.3)	2.59	(1.43 to 4.4)	0.1	(0.06 to 0.17)
Switzerland		8.64	(4.48 to 14.91)	0.43	(0.22 to 0.74)	3.37	(1.9 to 5.34)	0.14	(0.08 to 0.22)
Syrian Arab Republic		6.81	(3.76 to 11.49)	0.33	(0.18 to 0.56)	9.64	(5.01 to 17.39)	0.24	(0.12 to 0.43)
Taiwan (Province of China)		9.23	(5.61 to 14.04)	0.19	(0.12 to 0.29)	14	(8.61 to 21.34)	0.19	(0.12 to 0.29)
Tajikistan		5.68	(2.9 to 10.04)	0.66	(0.34 to 1.16)	11.22	(5.26 to 21.7)	0.48	(0.23 to 0.93)
Thailand		55.87	(30.48 to 96.71)	0.42	(0.23 to 0.71)	97.14	(49.59 to 166.85)	0.46	(0.23 to 0.79)
Timor-Leste		0.29	(0.12 to 0.63)	0.19	(0.08 to 0.42)	0.45	(0.21 to 0.89)	0.16	(0.07 to 0.32)
Togo		3.36	(1.78 to 5.99)	0.51	(0.27 to 0.9)	10.35	(4.88 to 19.21)	0.54	(0.25 to 0.99)
Tokelau		0	(0 to 0)	0.49	(0.22 to 0.96)	0	(0 to 0)	0.57	(0.27 to 1.06)
Tonga		0.2	(0.1 to 0.36)	1.09	(0.56 to 1.98)	0.24	(0.11 to 0.43)	1.02	(0.46 to 1.81)
Trinidad and Tobago		1.77	(0.94 to 2.99)	0.68	(0.36 to 1.14)	2.2	(1.15 to 3.68)	0.57	(0.3 to 0.95)
Tunisia		2.66	(1.18 to 5.34)	0.16	(0.07 to 0.33)	6.27	(2.85 to 12.45)	0.18	(0.08 to 0.36)
Turkey		13.04	(6.65 to 23.22)	0.11	(0.06 to 0.2)	18.4	(10.11 to 31.14)	0.08	(0.04 to 0.13)
Turkmenistan		5.44	(2.74 to 9.54)	0.78	(0.39 to 1.37)	29.87	(14.74 to 55.59)	2.4	(1.19 to 4.47)
Tuvalu		0.01	(0.01 to 0.03)	0.56	(0.24 to 1.1)	0.01	(0.01 to 0.03)	0.51	(0.24 to 0.95)
Uganda		8.08	(3.97 to 15.37)	0.29	(0.15 to 0.56)	32.87	(16.24 to 58.6)	0.4	(0.2 to 0.72)
Ukraine		37.05	(20.43 to 63.63)	0.28	(0.15 to 0.47)	174.86	(71.76 to 333.42)	1.3	(0.53 to 2.49)
United Arab Emirates		0.72	(0.37 to 1.3)	0.3	(0.16 to 0.54)	6.72	(3.7 to 11.08)	0.33	(0.18 to 0.54)
United Kingdom		81.62	(47.03 to 124.66)	0.54	(0.31 to 0.82)	206.7	(132.66 to 283.21)	1.15	(0.73 to 1.57)
United Republic of Tanzania		18.81	(9.88 to 32.79)	0.43	(0.23 to 0.75)	55.7	(27.61 to 100.02)	0.46	(0.23 to 0.82)
United States of America		265.4	(146.11 to 436.59)	0.38	(0.21 to 0.63)	412.72	(235.02 to 673.61)	0.49	(0.28 to 0.79)
United States Virgin Islands		0.28	(0.13 to 0.53)	0.89	(0.42 to 1.67)	0.14	(0.06 to 0.27)	0.68	(0.31 to 1.33)
Uruguay		1.88	(0.93 to 3.28)	0.25	(0.12 to 0.43)	1.78	(0.96 to 2.95)	0.19	(0.1 to 0.32)
Uzbekistan		27.97	(14.18 to 49.14)	0.78	(0.4 to 1.37)	103.11	(51.43 to 177.05)	1.12	(0.56 to 1.92)
Vanuatu		0.13	(0.04 to 0.33)	0.48	(0.15 to 1.2)	0.37	(0.15 to 0.82)	0.53	(0.21 to 1.16)
Venezuela (Bolivarian Republic of)		17.84	(10.04 to 28.86)	0.47	(0.27 to 0.75)	35.14	(18.19 to 62.79)	0.46	(0.24 to 0.82)
Viet Nam		26.12	(13.36 to 46.64)	0.21	(0.11 to 0.37)	46.22	(22.68 to 82.64)	0.16	(0.08 to 0.29)
Yemen		3.07	(1.07 to 7.05)	0.16	(0.06 to 0.35)	7.91	(3.4 to 15.45)	0.12	(0.05 to 0.22)
Zambia		11.25	(5.89 to 20.16)	0.84	(0.44 to 1.49)	21.04	(9.08 to 41.9)	0.56	(0.24 to 1.1)
Zimbabwe		6.56	(3.53 to 11.53)	0.37	(0.2 to 0.65)	22.86	(9.33 to 45.44)	0.65	(0.27 to 1.3)
Afghanistan	DALYs	516.54	(235.02 to 989.35)	26.25	(11.85 to 50.38)	1521.13	(633.89 to 2999.31)	24.44	(9.86 to 49.12)
Albania		115.5	(66.98 to 186.53)	16.22	(9.46 to 26.13)	81.01	(43.14 to 137.06)	12.26	(6.52 to 20.78)
Algeria		361.59	(169.33 to 673.25)	7.92	(3.71 to 14.71)	1160.29	(562.56 to 2169.63)	9.83	(4.79 to 18.35)
American Samoa		2.83	(1.31 to 5.36)	28.1	(13.17 to 52.75)	5.23	(2.65 to 9.06)	42.86	(21.71 to 74.25)
Andorra		4.78	(2.37 to 8.77)	32.17	(16.01 to 59.03)	7.51	(3.6 to 12.99)	27.15	(13.03 to 46.93)
Angola		556.76	(218.05 to 1222.84)	29.89	(12.01 to 64)	1625.91	(638.09 to 3435.7)	25.09	(9.98 to 52.5)
Antigua and Barbuda		3.04	(1.58 to 5.26)	20.96	(10.94 to 36.3)	3.8	(2.04 to 6.28)	13.84	(7.43 to 22.87)
Argentina		1366.06	(673.07 to 2422.91)	17.31	(8.53 to 30.7)	1239.18	(669.02 to 2088.72)	9.82	(5.3 to 16.56)
Armenia		128.13	(75.23 to 203.02)	16.25	(9.57 to 25.72)	100.54	(60.12 to 155.26)	12.24	(7.34 to 18.88)
Australia		580.49	(327.79 to 924.9)	12.67	(7.16 to 20.19)	1247.64	(787.56 to 1815.97)	17.97	(11.33 to 26.2)
Austria		773.43	(392.23 to 1288.35)	36.44	(18.46 to 60.68)	484.91	(273.35 to 777.61)	20.07	(11.31 to 32.13)
Azerbaijan		510.19	(270.01 to 874.91)	32.71	(17.37 to 56.17)	869.88	(438.91 to 1533.06)	29.88	(15.12 to 52.55)
Bahamas		29.51	(15.44 to 50.47)	47.35	(24.9 to 80.89)	43.96	(22.96 to 77.02)	38.28	(19.88 to 67.18)
Bahrain		9.74	(5.18 to 16.28)	11.01	(5.86 to 18.24)	35.23	(18.71 to 59.68)	10.35	(5.5 to 17.53)
Bangladesh		3777.13	(1705.69 to 7121.38)	19.37	(8.76 to 36.63)	6650.82	(3039.18 to 12933.49)	14.85	(6.79 to 28.9)
Barbados		14.34	(7.83 to 23.67)	22.82	(12.53 to 37.65)	11.62	(6.13 to 19.24)	14.21	(7.48 to 23.63)
Belarus		221.42	(117.3 to 379.6)	8.72	(4.64 to 14.96)	1060.94	(500.15 to 1906.54)	38.89	(18.37 to 69.73)
Belgium		941.14	(469.87 to 1572.81)	36.75	(18.37 to 61.47)	865.28	(494.52 to 1288.06)	28.98	(16.51 to 43.22)
Belize		9.88	(4.99 to 17.26)	32.86	(16.72 to 57.14)	50	(26.6 to 81.27)	45.38	(24.16 to 73.64)
Benin		289.45	(122.47 to 599.77)	32.76	(14.21 to 66.55)	935.54	(455.01 to 1769.68)	34.61	(17.04 to 65.17)
Bermuda		4.31	(2.36 to 6.92)	23.99	(13.14 to 38.49)	1.78	(1.02 to 2.74)	10.47	(5.95 to 16.25)
Bhutan		22.9	(9.9 to 48.51)	20.55	(9.02 to 43.24)	47.84	(21.52 to 94.86)	24.18	(10.86 to 47.85)
Bolivia (Plurinational State of)		775.6	(227.08 to 1652.11)	61.24	(17.95 to 130.17)	1528.66	(617.24 to 3008.78)	51.81	(20.93 to 101.83)
Bosnia and Herzegovina		137.6	(80.24 to 224.08)	12.38	(7.23 to 20.16)	101.66	(50.78 to 178.39)	11.24	(5.64 to 19.66)
Botswana		59.72	(20.38 to 138.08)	24.02	(8.46 to 54.75)	145.97	(65.32 to 284.54)	21.94	(9.88 to 42.59)
Brazil		6854.72	(3807.3 to 11034.4)	20.27	(11.26 to 32.68)	10767.6	(6380.76 to 16437.89)	16.79	(9.95 to 25.64)
Brunei Darussalam		5.01	(2.52 to 8.73)	9.48	(4.8 to 16.46)	10.18	(5.46 to 17.79)	7.68	(4.12 to 13.41)
Bulgaria		391.86	(233.16 to 615.63)	17.29	(10.28 to 27.17)	441.26	(226.28 to 761.61)	23.23	(11.88 to 40.03)
Burkina Faso		485.36	(184.3 to 1199.93)	27.17	(10.48 to 66.25)	1291.16	(541.16 to 2810.87)	28.2	(11.86 to 61.04)
Burundi		258.41	(120.99 to 475.96)	25.75	(12.08 to 47.85)	449.39	(224.37 to 814.22)	17.82	(8.88 to 32.46)
Cabo Verde		18.94	(9.88 to 33.18)	30.59	(15.99 to 53.7)	36.4	(18.88 to 61.39)	25.6	(13.24 to 43.11)
Cambodia		809.38	(363.71 to 1608.65)	38.31	(17.3 to 75.94)	1128.22	(532.5 to 2121.15)	26.26	(12.46 to 49.24)
Cameroon		878.32	(445.56 to 1478.68)	44.99	(22.99 to 75.47)	2717.21	(1242.89 to 5120.15)	41.06	(18.85 to 77.44)
Canada		1165.14	(648.87 to 1921.43)	15.09	(8.42 to 24.88)	2765.9	(1617.98 to 4296.82)	28.73	(16.79 to 44.64)
Central African Republic		132.48	(61.76 to 252.36)	25.44	(11.99 to 48.09)	314.05	(131.74 to 652.5)	27.2	(11.47 to 56.33)
Chad		251.53	(99.29 to 540.42)	23.28	(9.3 to 49.25)	845.83	(387.16 to 1660.82)	27.92	(12.85 to 54.64)
Chile		1377.09	(698.33 to 2396.15)	43.69	(22.22 to 75.97)	1161.66	(626.65 to 1864.16)	22.44	(12.08 to 36.04)
China		32096	(20999.3 to 47104.22)	11.85	(7.74 to 17.43)	22785.9	(14941.01 to 33288.98)	5.81	(3.81 to 8.49)
Colombia		856.89	(479.21 to 1392.5)	12.17	(6.79 to 19.81)	1328.18	(754.15 to 2129.01)	9.98	(5.67 to 15.99)
Comoros		27.18	(11.65 to 50.28)	32.22	(14.34 to 59.5)	56.8	(28.59 to 99.9)	30.99	(15.6 to 54.54)
Congo		155	(64.3 to 315.83)	36.19	(15.38 to 72.02)	548.53	(206.95 to 1158.33)	41.46	(15.64 to 87.41)
Cook Islands		0.56	(0.25 to 1.1)	13.08	(5.76 to 25.63)	0.54	(0.24 to 1.06)	11.98	(5.22 to 23.37)
Costa Rica		180.71	(101.2 to 289.16)	29.05	(16.3 to 46.48)	414.21	(233.4 to 660.93)	30.76	(17.36 to 49.06)
Coted'Ivoire		425.59	(195.49 to 843.44)	19.89	(9.21 to 39.15)	1304.11	(583.16 to 2491.57)	22.55	(10.15 to 43.17)
Croatia		267.77	(140.44 to 454.75)	20.65	(10.85 to 35.06)	114.01	(59.55 to 199.87)	10.23	(5.33 to 17.89)
Cuba		555.24	(303.47 to 934.37)	19.62	(10.73 to 32.98)	558.42	(301.58 to 884.65)	18.42	(9.91 to 29.15)
Cyprus		40.64	(16.77 to 81.58)	20.08	(8.29 to 40.3)	50.55	(24.7 to 91.56)	11.23	(5.49 to 20.37)
Czechia		454.18	(252.16 to 754.5)	15.49	(8.62 to 25.71)	631.44	(323.7 to 1112.27)	19.43	(9.94 to 34.17)
Democratic People's Republic of Korea		586.38	(273.89 to 1158.09)	10.85	(5.07 to 21.36)	621.69	(285.75 to 1129.55)	8.46	(3.9 to 15.39)
Democratic Republic of the Congo		1272.98	(598.65 to 2468.87)	18.32	(8.65 to 35.53)	2736.47	(1154.67 to 5544.74)	15.33	(6.46 to 30.93)
Denmark		384.72	(199.44 to 664.2)	25.81	(13.35 to 44.53)	208.15	(111.51 to 342.54)	13.84	(7.4 to 22.77)
Djibouti		13.83	(6.39 to 25.59)	18.72	(8.71 to 34.55)	63.92	(29.69 to 122.52)	20.72	(9.64 to 39.74)
Dominica		3.75	(1.8 to 6.73)	26.88	(12.94 to 48.17)	4.68	(2.18 to 8.39)	28.35	(13.18 to 50.77)
Dominican Republic		667.42	(312.27 to 1229.74)	44.71	(20.99 to 82.27)	1255.61	(525.36 to 2480.55)	44.47	(18.62 to 87.9)
Ecuador		1393.54	(770.57 to 2224.38)	68.56	(38.08 to 108.71)	1834.78	(1053.59 to 2958.62)	39.9	(22.95 to 64.27)
Egypt		4087.41	(2277.69 to 6759.99)	35.86	(20 to 59.35)	8711.52	(4897.37 to 14028.76)	36.34	(20.37 to 58.53)
El Salvador		353.51	(171.79 to 622.17)	35	(17.04 to 61.4)	589.78	(282.34 to 1050.62)	33.78	(16.15 to 60.19)
Equatorial Guinea		16.25	(7.1 to 31.43)	19.79	(8.68 to 38.03)	87.27	(34.66 to 186.46)	28.66	(11.47 to 61.39)
Eritrea		140.79	(69.14 to 254.04)	22.81	(11.23 to 40.95)	318.1	(155.57 to 610.53)	22.19	(10.87 to 42.71)
Estonia		61.98	(32.18 to 109.09)	14.97	(7.78 to 26.32)	109.08	(56.2 to 186.38)	31.44	(16.21 to 53.6)
Eswatini		64.95	(27.38 to 133.56)	42.48	(18.17 to 85.32)	135.02	(56.16 to 279.09)	49.63	(20.8 to 102.08)
Ethiopia		2016.89	(926.66 to 3826.69)	23.04	(10.54 to 44.49)	3526.09	(1969.38 to 5921.76)	15.8	(8.85 to 26.66)
Fiji		26.58	(12.3 to 50.04)	14.96	(6.9 to 28.1)	39.96	(19.01 to 71.56)	17.54	(8.35 to 31.42)
Finland		356.85	(190 to 594.81)	24.01	(12.79 to 40.08)	315.2	(173.61 to 502.35)	23.75	(13.07 to 37.87)
France		5043.81	(2563.08 to 8505.94)	34.11	(17.36 to 57.58)	2178.06	(1248.54 to 3459.63)	12.84	(7.38 to 20.36)
Gabon		46.14	(20.79 to 93.95)	26.82	(12.33 to 53.36)	163.45	(71.43 to 329.95)	38.35	(16.86 to 77.06)
Gambia		51.59	(24.65 to 96.59)	29.04	(14.18 to 53.61)	231.4	(90.28 to 441.27)	44.45	(17.67 to 83.95)
Georgia		249.11	(135.55 to 412.44)	18.55	(10.11 to 30.69)	103.75	(57.16 to 170.03)	11.28	(6.22 to 18.47)
Germany		10208.9	(5294.42 to 17141.56)	48.45	(25.12 to 81.27)	5446.78	(3095.37 to 8373.41)	26.42	(15.01 to 40.67)
Ghana		994.26	(485.17 to 1829.59)	33.71	(16.6 to 61.83)	3090.49	(1440.25 to 5728.97)	38.31	(17.79 to 71.1)
Greece		309.97	(169.17 to 504.1)	11.71	(6.39 to 19.04)	411.29	(237.49 to 630.23)	14.18	(8.17 to 21.76)
Greenland		8.41	(3.75 to 15.26)	64.47	(28.69 to 116.53)	7.45	(3.51 to 13.99)	58.36	(27.69 to 109.59)
Grenada		4.17	(2.11 to 7.22)	26.23	(13.37 to 45.4)	5.72	(3.06 to 9.48)	21.83	(11.62 to 36.06)
Guam		5.89	(2.83 to 11.27)	18.87	(9.16 to 35.99)	9.32	(4.96 to 16.1)	24.12	(12.79 to 41.56)
Guatemala		1167.94	(614.44 to 1987.2)	80.83	(42.62 to 137.58)	2526.52	(1353.63 to 4283.15)	66.08	(35.45 to 112)
Guinea		581.21	(298.87 to 1042.31)	48.2	(25.03 to 85.91)	1362.81	(678.17 to 2464.19)	47.73	(24.06 to 85.54)
Guinea-Bissau		94.61	(47.46 to 174.73)	49.47	(25.19 to 90.5)	195.34	(92.98 to 350.22)	44.32	(21.13 to 79.4)
Guyana		74.35	(36.15 to 130.8)	47.18	(23.03 to 82.75)	111.96	(52.77 to 202.34)	57.96	(27.28 to 104.65)
Haiti		663.43	(257.25 to 1324.19)	52.31	(20.62 to 103.4)	1065.09	(417.82 to 2266.06)	32.43	(12.8 to 69.2)
Honduras		554.14	(263.09 to 1033.55)	66.93	(32.05 to 124.12)	1441.08	(545.06 to 3051.8)	58.26	(22.15 to 123.5)
Hungary		1705.88	(842.31 to 2950.52)	58.16	(28.81 to 100.43)	484.77	(245.18 to 866.13)	16.51	(8.31 to 29.41)
Iceland		5.88	(3.09 to 9.91)	9.66	(5.08 to 16.3)	7.86	(4.3 to 13.15)	8.74	(4.78 to 14.6)
India		28389.1	(15647.72 to 48237.05)	15.88	(8.74 to 27)	58668.1	(31884.53 to 101933.87)	16.01	(8.7 to 27.84)
Indonesia		13002.4	(6703.48 to 23510.35)	31.07	(16.14 to 56.15)	22556.4	(11595.63 to 39917.23)	28.51	(14.63 to 50.47)
Iran (Islamic Republic of)		1379.93	(756.16 to 2377.52)	13.87	(7.67 to 23.6)	2965.05	(1818.9 to 4608.78)	11.58	(7.13 to 18.02)
Iraq		512.16	(260.79 to 934.02)	16.15	(8.28 to 29.46)	1294.63	(653.57 to 2283.92)	13.29	(6.71 to 23.47)
Ireland		114.41	(59.8 to 190.06)	13.42	(7.02 to 22.31)	242.02	(135.82 to 381.05)	16.37	(9.18 to 25.74)
Israel		174.98	(90.51 to 291.76)	15.32	(7.95 to 25.55)	275.91	(156.53 to 428.3)	11.6	(6.58 to 18.01)
Italy		4154.97	(2410.46 to 6417.15)	27.45	(15.89 to 42.41)	1438.29	(892.27 to 2080.47)	8.46	(5.22 to 12.32)
Jamaica		52.64	(27.75 to 91.77)	11.48	(6.08 to 19.95)	104.52	(51.09 to 176.55)	13.69	(6.7 to 23.09)
Japan		2232.75	(1374.8 to 3474.39)	5.9	(3.62 to 9.18)	1505.92	(904.91 to 2389.08)	4.48	(2.7 to 7.05)
Jordan		51.87	(24.95 to 95.8)	8.58	(4.13 to 15.81)	165.9	(84.46 to 289.77)	5.8	(2.95 to 10.14)
Kazakhstan		749.3	(449.55 to 1176.99)	20.44	(12.28 to 32.15)	2962.11	(1518.1 to 5130.22)	56.65	(29.05 to 98.1)
Kenya		921.91	(419.77 to 1969.28)	24.86	(11 to 54.59)	3876.06	(1974.62 to 7165.49)	36.36	(18.59 to 67.17)
Kiribati		6.75	(3.25 to 12.69)	40.69	(19.56 to 76.97)	12.42	(5.82 to 23.35)	40.77	(19.15 to 76.54)
Kuwait		22.36	(13.62 to 34.51)	6.93	(4.25 to 10.66)	57.25	(31.56 to 90.99)	3.45	(1.91 to 5.47)
Kyrgyzstan		315.11	(162.62 to 543.73)	36.9	(19.03 to 63.52)	664.84	(325.11 to 1195.54)	40.1	(19.64 to 72.19)
Lao People's Democratic Republic		157.73	(75.68 to 291.8)	19.89	(9.68 to 36.6)	254.05	(126.03 to 465.74)	13.75	(6.86 to 25.16)
Latvia		115.27	(59.69 to 196.38)	16.2	(8.39 to 27.58)	195.39	(97.33 to 346.07)	38.18	(19 to 67.32)
Lebanon		53.15	(24.54 to 98.56)	7.8	(3.62 to 14.43)	79.62	(41.39 to 141)	5.1	(2.66 to 9)
Lesotho		65.87	(20.09 to 157.85)	19.68	(6.04 to 46.86)	194.77	(85.65 to 376.55)	45.39	(19.82 to 88.22)
Liberia		152.29	(72.96 to 287.56)	35.03	(16.89 to 65.88)	517.39	(255.37 to 928.45)	41.68	(20.65 to 74.58)
Libya		117.31	(55.67 to 230.14)	17.02	(8.07 to 33.53)	541.05	(273.49 to 966.26)	25.32	(12.81 to 45.25)
Lithuania		145.61	(73.14 to 254.72)	15.12	(7.6 to 26.43)	275.35	(136.61 to 482.86)	38.48	(19.02 to 67.2)
Luxembourg		38.56	(19.96 to 65.12)	36.77	(19.04 to 62.09)	31.58	(17.2 to 52.54)	16.61	(9.06 to 27.53)
Madagascar		474.94	(252.04 to 825.76)	22.41	(11.98 to 38.96)	1260.34	(612.04 to 2370.3)	20.54	(9.91 to 38.9)
Malawi		488.19	(250.67 to 870.8)	27.59	(14.2 to 49.22)	1076.55	(503.57 to 2041.89)	27.27	(12.99 to 51.55)
Malaysia		278.78	(152.08 to 469.79)	7.51	(4.11 to 12.66)	758.95	(412.58 to 1267.6)	9.38	(5.11 to 15.66)
Maldives		3.55	(1.33 to 7.25)	10.12	(3.83 to 20.53)	4.63	(2.21 to 8.8)	3.87	(1.86 to 7.36)
Mali		559.26	(276.94 to 968.17)	34.19	(16.91 to 59.1)	1712.94	(833.16 to 3043.78)	38.2	(18.57 to 66.88)
Malta		14.64	(7.53 to 25.58)	13.59	(7 to 23.72)	17.38	(9.61 to 28.27)	14.6	(8.08 to 23.71)
Marshall Islands		1.89	(0.84 to 3.57)	24.45	(10.94 to 45.86)	3.84	(1.54 to 7.82)	26.7	(10.73 to 54.41)
Mauritania		163.73	(66.77 to 370.41)	42.46	(17.58 to 94.41)	370.4	(186.31 to 672.92)	41.32	(20.82 to 74.96)
Mauritius		26.25	(15.69 to 41.9)	10.08	(6.04 to 16.05)	26.5	(13.05 to 47.48)	7.46	(3.67 to 13.36)
Mexico		9694.38	(5259.67 to 15685.44)	58.71	(31.88 to 94.84)	16505.9	(9531.34 to 24788.61)	44.83	(25.84 to 67.44)
Micronesia (Federated States of)		6.26	(2.84 to 11.98)	32.92	(14.9 to 63)	7.56	(3.14 to 15.08)	30.6	(12.69 to 61.08)
Monaco		2.66	(1.31 to 4.81)	29.69	(14.62 to 53.78)	3.8	(1.93 to 6.77)	42.15	(21.23 to 75.22)
Mongolia		362.83	(203.23 to 605.09)	90.21	(51.02 to 149.09)	600.47	(354.41 to 950.78)	67.03	(39.49 to 106.31)
Montenegro		18.96	(10.76 to 32.67)	12.51	(7.1 to 21.59)	20.5	(11.83 to 33.9)	12.07	(6.94 to 19.95)
Morocco		351.25	(134.47 to 748.61)	6.59	(2.55 to 13.93)	964.93	(367.9 to 2053.54)	9.71	(3.7 to 20.67)
Mozambique		433.23	(223.5 to 736.79)	16.61	(8.65 to 27.97)	1052.71	(465.33 to 1958.75)	17.59	(7.72 to 32.81)
Myanmar		1149.29	(308.9 to 2445.55)	13.07	(3.59 to 27.85)	1421.51	(520.66 to 2719.32)	9.38	(3.44 to 17.95)
Namibia		48.4	(17.44 to 113.53)	18.23	(6.7 to 42.33)	93.63	(37.1 to 209.51)	15.73	(6.3 to 34.92)
Nauru		0.78	(0.33 to 1.51)	36.26	(15.23 to 70.27)	0.87	(0.31 to 1.88)	33.04	(11.86 to 71.25)
Nepal		598.17	(246.27 to 1216.6)	15.18	(6.27 to 30.82)	1763.18	(822.38 to 3378.31)	20.93	(9.78 to 40.06)
Netherlands		611.81	(314.89 to 1012.83)	14.72	(7.57 to 24.41)	404.57	(231.14 to 637.15)	9.43	(5.38 to 14.88)
New Zealand		85.95	(52.65 to 128.62)	9.65	(5.91 to 14.43)	155.19	(107.39 to 210.19)	11.92	(8.26 to 16.16)
Nicaragua		186.8	(95.96 to 333.06)	27.91	(14.4 to 49.65)	454.58	(232.2 to 804.61)	26.38	(13.53 to 46.65)
Niger		452.61	(181.81 to 1033.21)	31.8	(12.95 to 71.09)	1061.72	(467.42 to 2133.45)	25.65	(11.37 to 51.35)
Nigeria		3706.04	(1545.59 to 7633.55)	24.49	(10.29 to 50.26)	10094.6	(4520.79 to 19915.49)	21.71	(9.85 to 42.42)
Niue		0.11	(0.05 to 0.21)	21.88	(10.11 to 43.95)	0.12	(0.05 to 0.24)	31.4	(13.37 to 60.08)
North Macedonia		71.39	(42.54 to 111.44)	14.09	(8.4 to 22)	68.95	(37.17 to 120.56)	10.87	(5.87 to 18.94)
Northern Mariana Islands		6.27	(2.9 to 11.86)	54.27	(25.42 to 102.77)	4.94	(2.41 to 8.7)	36.63	(18.01 to 64.07)
Norway		105.2	(60.68 to 166.43)	9.38	(5.41 to 14.84)	120.7	(79.15 to 171.15)	8.64	(5.69 to 12.22)
Oman		20.09	(8.81 to 40.56)	7.48	(3.27 to 15.04)	79.18	(39.04 to 145.98)	7.94	(3.92 to 14.68)
Pakistan		5411.32	(2360 to 11653.89)	25.66	(11.21 to 55.36)	15542.1	(7685.04 to 27595.87)	27.07	(13.33 to 48.38)
Palau		0.64	(0.23 to 1.37)	17.02	(6.22 to 36.33)	0.96	(0.37 to 2.03)	24.23	(9.22 to 50.82)
Palestine		34.79	(17.07 to 64.32)	10.34	(5.09 to 19.09)	77.35	(42.52 to 126.36)	6.88	(3.78 to 11.22)
Panama		99.64	(55.36 to 166.04)	19.56	(10.85 to 32.64)	197.26	(106.88 to 331.42)	18.36	(9.94 to 30.85)
Papua New Guinea		60.55	(20.85 to 141.96)	7.25	(2.57 to 16.72)	131.09	(56.32 to 271.34)	5.32	(2.29 to 10.99)
Paraguay		101.96	(52.63 to 180.97)	12.64	(6.53 to 22.42)	224.23	(109.48 to 400.6)	12.52	(6.12 to 22.34)
Peru		2449.33	(1163.72 to 4353.65)	55.88	(26.77 to 98.93)	3747.2	(1817.39 to 6454.21)	38.5	(18.67 to 66.32)
Philippines		1446.19	(850.5 to 2419.13)	11.02	(6.47 to 18.56)	2778.68	(1673.98 to 4310.91)	10.09	(6.07 to 15.64)
Poland		908.27	(489.74 to 1512.84)	9.33	(5.05 to 15.58)	3595.78	(1977.38 to 5914.3)	31.34	(17.24 to 51.56)
Portugal		1178.63	(604.67 to 1983.82)	45.34	(23.25 to 76.32)	585.47	(327.37 to 922.05)	18.25	(10.19 to 28.72)
Puerto Rico		347.25	(191.08 to 557.43)	36.41	(20.04 to 58.5)	218.81	(124.32 to 333.55)	25.39	(14.36 to 38.91)
Qatar		11.23	(6.02 to 19.6)	16.82	(9.05 to 29.31)	75.51	(40.79 to 127.64)	13.54	(7.38 to 22.86)
Republic of Korea		1971.63	(1104.83 to 3263.5)	17.98	(10.1 to 29.62)	985.8	(571.69 to 1588.25)	6.55	(3.76 to 10.64)
Republic of Moldova		999.58	(478.12 to 1827.47)	90.71	(43.58 to 165.85)	1151.67	(556.72 to 2089.93)	103.15	(49.86 to 187.2)
Romania		1617.72	(795.42 to 2847.8)	28.51	(14.02 to 50.26)	1744.16	(878.73 to 3142.46)	32.01	(16.06 to 57.49)
Russian Federation		3472.55	(1949.38 to 5736.51)	9.39	(5.3 to 15.5)	36510.4	(19170.02 to 60820.69)	82.99	(43.6 to 138.21)
Rwanda		443.53	(199.51 to 800.71)	34.82	(15.66 to 63.05)	735.31	(356.36 to 1408.76)	24.1	(11.72 to 46.14)
Saint Kitts and Nevis		3.75	(1.99 to 6.34)	47.34	(25.31 to 79.57)	2.82	(1.44 to 4.77)	16.2	(8.26 to 27.47)
Saint Lucia		11.43	(5.93 to 19.87)	43.7	(22.74 to 75.78)	16.21	(8.11 to 27.41)	30.99	(15.47 to 52.43)
Saint Vincent and the Grenadines		3.56	(1.91 to 6.13)	18.13	(9.7 to 31.04)	5.49	(2.84 to 9.22)	18.25	(9.43 to 30.7)
Samoa		6.69	(2.64 to 13.72)	22.17	(8.68 to 45.3)	10.69	(4.35 to 21.21)	24.08	(9.77 to 47.75)
San Marino		1.64	(0.77 to 2.99)	26.42	(12.45 to 48.05)	2.05	(0.89 to 4.03)	21.37	(9.2 to 41.99)
Sao Tome and Principe		6.65	(2.37 to 14.46)	34.07	(12.72 to 72.15)	17.34	(7.11 to 36.82)	35.14	(14.52 to 74.15)
Saudi Arabia		581.91	(236.4 to 1313.85)	23.42	(9.48 to 53.3)	3300.17	(1551.32 to 5947.61)	30.72	(14.52 to 55.31)
Senegal		457.81	(232.13 to 814.17)	32.79	(16.77 to 58)	1024.78	(499.67 to 1862.87)	30.88	(15.19 to 56.08)
Serbia		303.68	(154.25 to 535.3)	12.38	(6.29 to 21.79)	233.47	(121.74 to 407.67)	9.52	(4.96 to 16.59)
Seychelles		3.04	(1.67 to 5.16)	20.93	(11.55 to 35.59)	4.84	(2.33 to 8.82)	17.92	(8.59 to 32.76)
Sierra Leone		195.54	(69.67 to 445.5)	24.51	(8.96 to 54.75)	537.56	(264.26 to 989.31)	28.76	(14.22 to 52.75)
Singapore		42.82	(22.71 to 72.52)	4.79	(2.54 to 8.12)	36.6	(20.8 to 59.1)	2.04	(1.16 to 3.31)
Slovakia		333.07	(171.04 to 595.08)	24.32	(12.53 to 43.43)	355.05	(176.25 to 668.44)	21.46	(10.65 to 40.11)
Slovenia		124.06	(64.55 to 214.53)	23.74	(12.39 to 41.01)	48.48	(24.25 to 83.04)	8.86	(4.44 to 15.15)
Solomon Islands		10.65	(3.29 to 23.57)	18.49	(5.69 to 40.81)	40.69	(19.04 to 77.96)	25.77	(12.09 to 49.33)
Somalia		484.94	(232.81 to 933.66)	34.28	(16.5 to 65.88)	1183.24	(558.34 to 2256.66)	30.04	(14.27 to 56.89)
South Africa		2611.3	(1661.43 to 3976.9)	31.31	(19.89 to 47.74)	4034.81	(2444.85 to 6449.15)	25.92	(15.75 to 41.43)
South Sudan		252.16	(118.25 to 487.79)	26.05	(12.27 to 50.42)	658.95	(319.03 to 1254.26)	32.35	(15.69 to 61.72)
Spain		2568.52	(1363.06 to 4290.78)	26.81	(14.22 to 44.78)	1585.22	(904.18 to 2461.21)	11.71	(6.68 to 18.12)
Sri Lanka		341.78	(167.68 to 635.67)	8.21	(4.05 to 15.29)	221.49	(92.47 to 437.63)	3.7	(1.55 to 7.28)
Sudan		453.89	(205.33 to 913.85)	11.67	(5.31 to 23.33)	1327.95	(543.65 to 2681.31)	13.36	(5.55 to 26.8)
Suriname		34.78	(16.41 to 63.71)	41.46	(19.72 to 75.75)	56.29	(25.84 to 104.66)	37.1	(16.99 to 69.11)
Sweden		221.59	(126.32 to 354.71)	9.22	(5.3 to 14.69)	128.66	(71.7 to 216.59)	5.11	(2.89 to 8.51)
Switzerland		417.26	(217.5 to 716.16)	20.98	(10.94 to 35.93)	167.7	(93.79 to 264.13)	6.98	(3.91 to 11)
Syrian Arab Republic		364.03	(201.48 to 613.93)	16.94	(9.37 to 28.49)	488.4	(254.77 to 874.5)	12.28	(6.38 to 22.06)
Taiwan (Province of China)		480.2	(291.43 to 729.61)	9.7	(5.91 to 14.75)	686.07	(422.29 to 1047.12)	9.7	(5.95 to 14.84)
Tajikistan		308.13	(157.48 to 544.83)	33.53	(17.17 to 59.48)	589.37	(277.22 to 1135.11)	24.68	(11.62 to 47.62)
Thailand		2823.15	(1529.9 to 4943.34)	20.51	(11.22 to 35.46)	4689.13	(2396.08 to 8041.08)	22.95	(11.69 to 39.35)
Timor-Leste		14.87	(6.39 to 32.4)	9.6	(4.2 to 20.79)	23.32	(10.68 to 46.23)	8.14	(3.74 to 16.14)
Togo		179.57	(94.46 to 320.52)	25.83	(13.7 to 45.86)	539.12	(253.04 to 999.61)	27.42	(12.94 to 50.76)
Tokelau		0.08	(0.04 to 0.16)	25.11	(11.16 to 49.65)	0.1	(0.05 to 0.19)	30.84	(14.49 to 57.37)
Tonga		10.34	(5.27 to 18.95)	54.85	(28.07 to 99.93)	12.3	(5.59 to 22.02)	51.71	(23.49 to 92.45)
Trinidad and Tobago		88.32	(46.8 to 149.11)	33.07	(17.49 to 55.75)	109.05	(57.04 to 181.72)	28.24	(14.77 to 47.08)
Tunisia		140.18	(62.1 to 280.91)	8.29	(3.67 to 16.53)	317.67	(145.59 to 628.9)	9.31	(4.28 to 18.43)
Turkey		681.92	(347.44 to 1215.9)	5.59	(2.86 to 9.91)	941.55	(520.58 to 1586.23)	4	(2.21 to 6.74)
Turkmenistan		297.66	(149.81 to 521.45)	40.68	(20.54 to 71.06)	1552.11	(764.2 to 2881.53)	124.57	(61.36 to 231.29)
Tuvalu		0.68	(0.29 to 1.32)	28.7	(12.42 to 56.28)	0.71	(0.33 to 1.34)	26.25	(12.24 to 49.05)
Uganda		432.43	(210.83 to 820.53)	14.83	(7.34 to 28.14)	1797.84	(887.41 to 3196.97)	20.91	(10.39 to 37.21)
Ukraine		1826.96	(1006.45 to 3130.87)	13.63	(7.53 to 23.31)	8582.37	(3523.14 to 16301.72)	64.93	(26.56 to 123.51)
United Arab Emirates		38.3	(19.27 to 68.64)	14.95	(7.68 to 26.73)	339.9	(187.88 to 558.74)	17.45	(9.64 to 28.67)
United Kingdom		3996.38	(2300.14 to 6101.9)	26.34	(15.12 to 40.26)	10050.4	(6425.05 to 13829.62)	56.28	(35.92 to 77.69)
United Republic of Tanzania		990.66	(521.1 to 1723.89)	21.59	(11.37 to 37.65)	2924.23	(1445.17 to 5256.92)	23.2	(11.53 to 41.63)
United States of America		13278.8	(7337.42 to 21784.01)	18.95	(10.49 to 31.11)	20084.5	(11459.52 to 32618.13)	23.82	(13.61 to 38.63)
United States Virgin Islands		13.86	(6.57 to 25.85)	44.55	(21.04 to 83.26)	6.92	(3.16 to 13.44)	35.02	(15.73 to 68.76)
Uruguay		91.48	(45.18 to 159.66)	12.08	(5.97 to 21.09)	86.95	(46.67 to 144.39)	9.44	(5.06 to 15.68)
Uzbekistan		1491.67	(755.11 to 2624.72)	39.71	(20.25 to 69.56)	5297.67	(2644.47 to 9083.3)	57.28	(28.61 to 98.25)
Vanuatu		7.08	(2.19 to 17.74)	24.24	(7.56 to 60.96)	19.65	(7.79 to 43.16)	27.18	(10.77 to 59.64)
Venezuela (Bolivarian Republic of)		913.39	(513.18 to 1480.03)	23.23	(13.13 to 37.54)	1738.33	(902.87 to 3086.74)	22.9	(11.91 to 40.57)
Viet Nam		1383.16	(709.34 to 2473.64)	10.38	(5.3 to 18.45)	2306.32	(1136.67 to 4110.47)	8.32	(4.1 to 14.82)
Yemen		155.77	(53.17 to 361.62)	7.57	(2.68 to 17.16)	406.41	(171.55 to 803.23)	5.81	(2.52 to 11.3)
Zambia		603.2	(313.98 to 1084.79)	42.65	(22.43 to 75.7)	1112.71	(474.4 to 2232.14)	28.2	(12.3 to 55.72)
Zimbabwe		352.49	(188.56 to 622.8)	18.92	(10.23 to 32.99)	1224.34	(500.44 to 2427.89)	33.83	(13.84 to 67.22)
